# Supplementary material for: catena-Poly[bis(μ3-3-aminobenzoato-κ4 N:O:O,O′)bis(μ2-3-aminobenzoato-κ3 O,O′:O)dilead(II)]
Source: Acta Crystallogr Sect E Struct Rep Online. 2010 Oct 23;66(Pt 11):m1427. doi: 10.1107/S1600536810041322 (PMC3009093; doi:10.1107/S1600536810041322)
Supplement: Supplementary file 1 [file e-66-m1427-sup1.cif]

##############################################################################
###                                                                        ###
###        Electronic paper (Acta Crystallographica Section E)             ###
###                                                                        ###
##############################################################################
#                                                                            #
# This CIF contains the data in a paper accepted for publication in Acta     #
# Crystallographica Section E. It conforms to the requirements of Notes      #
# for Authors for Section E, and has been peer reviewed under the auspices   #
# of the IUCr Commission on Journals.                                        #
#                                                                            #
# Full details of the Crystallographic Information File format               #
# are given in the paper "The Crystallographic Information File (CIF):       #
# a New Standard Archive File for Crystallography" by S. R. Hall, F. H.      #
# Allen and I. D. Brown [Acta Cryst. (1991), A47, 655-685].                  #
#                                                                            #
# The current version of the core CIF dictionary is obtainable from          #
# ftp://ftp.iucr.org/pub/cif_core.dic. The current version number is 2.4.    #
#                                                                            #
# Software is freely available for graphical display of the structure(s) in  #
# this CIF.  For information consult the CIF home page http://www.iucr.org/  #
# cif/home.html                                                              #
#                                                                            #
# This file may be used for bona fide research purposes within the           #
# scientific community so long as proper attribution is given to the journal # 
# article from which it was obtained.                                        #
#                                                                            #
##############################################################################
                                             
data_global
_audit_creation_method     'PLATON <TABLE ACC> option'
_journal_date_recd_electronic     2010-08-14
_journal_date_accepted     2010-10-14
_journal_name_full     'Acta Crystallographica, Section E'
_journal_year     2010
_journal_volume     66
_journal_issue     11
_journal_page_first     m1427
_journal_page_last     m1427
_journal_paper_category     QM
_journal_coeditor_code     RK2229
_publ_contact_author_name     'Shie Fu Lush'
_publ_contact_author_address
;
Department of Genernal Education Center
Yuanpei University
No.306, Yuanpei St., HsinChu
30015 Taiwan
;
_publ_contact_author_email     'lush@mail.ypu.edu.tw'
_publ_contact_author_fax     ?
_publ_contact_author_phone     ?
_publ_section_title
;\
<i>catena</i>-Poly[bis(\m~3~-3-aminobenzoato-\
\k^4^<i>N</i>:<i>O</i>:<i>O</i>,<i>O</i>')bis(\m~2~-3-aminobenzoato-\
\k^3^<i>O</i>,<i>O</i>':<i>O</i>)dilead(II)]
;
loop_
    _publ_author_name
    _publ_author_footnote
    _publ_author_address
    'Shen, Fwu Ming' .
;
Department of Biotechnology
Yuanpei University
HsinChu
30015 Taiwan
;
    'Lush, Shie Fu' .
;
Department of Genernal Education Center
Yuanpei University
No. 306 Yuanpei St, HsinChu
30015 Taiwan
;
_publ_section_synopsis     .
data_I
_chemical_name_systematic
;
<i>catena</i>-Poly[bis(\m~3~-3-aminobenzoato-
\k^4^<i>N</i>:<i>O</i>:<i>O</i>,<i>O</i>')bis(\m~2~-3-aminobenzoato-
\k^3^<i>O</i>,<i>O</i>':<i>O</i>)dilead(II)]
;
_chemical_name_common     ?
_chemical_formula_moiety     ''C28 H24 N4 O8 Pb2'
_chemical_formula_sum     'C28 H24 N4 O8 Pb2'
_chemical_formula_structural     ?
_chemical_formula_iupac     '[Pb2 (C7 H6 N O2)4]'
_chemical_formula_weight     958.92
_chemical_melting_point     ?
_symmetry_cell_setting     triclinic
_symmetry_space_group_name_H-M     'P -1'
_symmetry_space_group_name_Hall     '-P 1'
loop_
    _symmetry_equiv_pos_site_id
    _symmetry_equiv_pos_as_xyz
    1 x,y,z
    2 -x,-y,-z
_cell_length_a     6.8610(3)
_cell_length_b     7.8943(3)
_cell_length_c     13.9022(8)
_cell_angle_alpha     76.030(2)
_cell_angle_beta     88.103(2)
_cell_angle_gamma     70.154(2)
_cell_volume     686.33(6)
_cell_formula_units_Z     1
_cell_measurement_reflns_used     12232
_cell_measurement_theta_min     2.04
_cell_measurement_theta_max     25.35
_cell_measurement_temperature     295
_cell_special_details
;
;
_exptl_crystal_description     'prism'
_exptl_crystal_colour     'pink'
_exptl_crystal_size_max     0.180
_exptl_crystal_size_mid     0.160
_exptl_crystal_size_min     0.020
_exptl_crystal_size_rad     ?
_exptl_crystal_density_diffrn     2.320
_exptl_crystal_density_meas     ?
_exptl_crystal_density_method     'Not Measured'
_exptl_crystal_F_000     448
_exptl_absorpt_coefficient_mu     12.308
_exptl_absorpt_correction_type     multi-scan
_exptl_absorpt_process_details     '(SCALEPACK; Otwinowski & Minor, 1997)'
_exptl_absorpt_correction_T_min     0.215
_exptl_absorpt_correction_T_max     0.791
_exptl_special_details
;
;
_diffrn_ambient_temperature     295
_diffrn_radiation_type     'MoK\a'
_diffrn_radiation_wavelength     0.71073
_diffrn_radiation_source     'fine--focus sealed tube'
_diffrn_radiation_monochromator     'graphite'
_diffrn_measurement_device_type     'Nonius KappaCCD'
_diffrn_measurement_method     'CCD rotation images, thick slices'
_diffrn_detector_area_resol_mean     9
_diffrn_reflns_number     5451
_diffrn_reflns_av_R_equivalents     0.1030
_diffrn_reflns_av_sigmaI/netI     0.0787
_diffrn_reflns_theta_min     2.83
_diffrn_reflns_theta_max     25.28
_diffrn_reflns_theta_full     25.28
_diffrn_measured_fraction_theta_max     0.990
_diffrn_measured_fraction_theta_full     0.990
_diffrn_reflns_limit_h_min     -7
_diffrn_reflns_limit_h_max     8
_diffrn_reflns_limit_k_min     -7
_diffrn_reflns_limit_k_max     9
_diffrn_reflns_limit_l_min     -16
_diffrn_reflns_limit_l_max     16
_diffrn_reflns_reduction_process
;
;
_refine_special_details
;
 Refinement of <i>F</i>^2^ against ALL reflections. The weighted
 <i>R</i>--factor <i>wR</i> and goodness of fit <i>S</i> are based on
 <i>F</i>^2^, conventional <i>R</i>--factors <i>R</i> are based on <i>F</i>,
 with <i>F</i> set to zero for negative <i>F</i>^2^. The threshold expression
 of <i>F</i>^2^ > \s(<i>F</i>^2^) is used only for calculating
 <i>R</i>--factors(gt) <i>etc</i>. and is not relevant to the choice of
 reflections for refinement. <i>R</i>--factors based on <i>F</i>^2^ are
 statistically about twice as large as those based on <i>F</i>, and
 <i>R</i>--factors based on ALL data will be even larger.
 The residual peaks show two relatively high peaks of 3.19 e\%A^-3^ at 0.405,
 0.645, 0.123 and 3.13 e\%A^-3^ at 0.566, 0.080, 0.038, and the distances to
 the nearest Pb atoms are 1.26\%A and 1.50\%A, respectively.
;
_reflns_number_total     2470
_reflns_number_gt     2218
_reflns_threshold_expression     I>2\s(I)
_refine_ls_structure_factor_coef     Fsqd
_refine_ls_matrix_type     full
_refine_ls_R_factor_all     0.0702
_refine_ls_R_factor_gt     0.0645
_refine_ls_wR_factor_gt     0.1637
_refine_ls_wR_factor_ref     0.1694
_refine_ls_goodness_of_fit_ref     1.046
_refine_ls_restrained_S_all     1.043
_refine_ls_number_reflns     2470
_refine_ls_number_parameters     190
_refine_ls_number_restraints     12
_refine_ls_number_constraints     ?
_refine_ls_hydrogen_treatment     constr
_refine_ls_weighting_scheme     calc
_refine_ls_weighting_details
         'calc w=1/[\s^2^(Fo^2^)+(0.1239P)^2^+1.1995P] where P=(Fo^2^+2Fc^2^)/3'
_atom_sites_solution_hydrogens     geom
_atom_sites_solution_primary     direct
_atom_sites_solution_secondary     difmap
_refine_ls_shift/su_max     0.001
_refine_ls_shift/su_mean     0.000
_refine_diff_density_max     3.232
_refine_diff_density_min     -5.118
_refine_ls_extinction_method     'none'
_refine_ls_abs_structure_details     ?
_refine_ls_abs_structure_Flack     .
loop_
    _atom_type_symbol
    _atom_type_description
    _atom_type_scat_dispersion_real
    _atom_type_scat_dispersion_imag
    _atom_type_scat_source
    Pb Pb -3.3944 10.1111
                         'International Tables Vol C Tables 4.2.6.8 and 6.1.1.4'
    O O 0.0106 0.0060 'International Tables Vol C Tables 4.2.6.8 and 6.1.1.4'
    N N 0.0061 0.0033 'International Tables Vol C Tables 4.2.6.8 and 6.1.1.4'
    H H 0.0000 0.0000 'International Tables Vol C Tables 4.2.6.8 and 6.1.1.4'
    C C 0.0033 0.0016 'International Tables Vol C Tables 4.2.6.8 and 6.1.1.4'
_computing_data_collection     '<i>COLLECT</i>   (Nonius, 2000)'
_computing_cell_refinement     '<i>SCALEPACK</i> (Otwinowski & Minor 1997)'
_computing_data_reduction
                   '<i>DENZO</i> and <i>SCALEPACK</i> (Otwinowski & Minor 1997)'
_computing_structure_solution     '<i>SHELXS97</i> (Sheldrick, 2008)'
_computing_structure_refinement     '<i>SHELXL97</i> (Sheldrick, 2008)'
_computing_molecular_graphics     '<i>PLATON</i>   (Spek, 2009)'
_computing_publication_material     '<i>PLATON</i> (Spek, 2009)'
loop_
    _atom_site_type_symbol
    _atom_site_label
    _atom_site_fract_x
    _atom_site_fract_y
    _atom_site_fract_z
    _atom_site_U_iso_or_equiv
    _atom_site_thermal_displace_type
    _atom_site_calc_flag
    _atom_site_refinement_flags
    _atom_site_occupancy
    Pb Pb1 0.57722(5) 0.23064(4) -0.04961(3) 0.03750(10)
                                                       Uani . . 1.000
    O O1 0.7342(13) 0.0825(10) 0.1159(6) 0.051(3) Uani . . 1.000
    O O2 0.6749(13) 0.3823(11) 0.0817(6) 0.051(3) Uani . . 1.000
    O O3 0.6695(17) 0.0912(11) -0.2133(6) 0.058(3) Uani . . 1.000
    O O4 0.7229(12) -0.0859(9) -0.0620(5) 0.040(2) Uani . . 1.000
    N N1 0.655(3) 0.555(2) 0.4054(11) 0.092(6) Uani . . 1.000
    N N2 0.9270(14) -0.7459(12) -0.0976(7) 0.038(3) Uani . . 1.000
    C C1 0.7141(15) 0.2286(15) 0.1435(8) 0.037(3) Uani . . 1.000
    C C2 0.7253(16) 0.2209(16) 0.2521(9) 0.043(3) Uani . . 1.000
    C C3 0.6951(19) 0.3817(19) 0.2811(9) 0.054(4) Uani . . 1.000
    C C4 0.696(2) 0.383(2) 0.3805(10) 0.065(4) Uani . . 1.000
    C C5 0.733(2) 0.212(3) 0.4500(10) 0.076(5) Uani . . 1.000
    C C6 0.768(3) 0.050(3) 0.4203(11) 0.079(5) Uani . . 1.000
    C C7 0.766(2) 0.056(2) 0.3199(10) 0.057(4) Uani . . 1.000
    C C8 0.7220(17) -0.0662(14) -0.1556(8) 0.039(3) Uani . . 1.000
    C C9 0.7796(14) -0.2349(13) -0.1927(8) 0.035(3) Uani . . 1.000
    C C10 0.8350(14) -0.4092(14) -0.1314(8) 0.035(3) Uani . . 1.000
    C C11 0.8749(15) -0.5654(13) -0.1674(7) 0.029(3) Uani . . 1.000
    C C12 0.8668(17) -0.5505(15) -0.2690(8) 0.037(3) Uani . . 1.000
    C C13 0.8113(19) -0.3757(16) -0.3344(8) 0.043(3) Uani . . 1.000
    C C14 0.7646(16) -0.2166(14) -0.2971(8) 0.040(3) Uani . . 1.000
    H H1A 0.63110 0.65490 0.35920 0.1100 Uiso calc R 1.000
    H H1B 0.65500 0.55860 0.46660 0.1100 Uiso calc R 1.000
    H H2A 0.93270 -0.75440 -0.03490 0.0460 Uiso calc R 1.000
    H H2B 0.95220 -0.84430 -0.11910 0.0460 Uiso calc R 1.000
    H H3 0.67370 0.49200 0.23310 0.0660 Uiso calc R 1.000
    H H5 0.73270 0.20860 0.51740 0.0920 Uiso calc R 1.000
    H H6 0.79390 -0.06200 0.46730 0.0940 Uiso calc R 1.000
    H H7 0.79250 -0.05300 0.29910 0.0690 Uiso calc R 1.000
    H H10 0.84610 -0.42310 -0.06320 0.0420 Uiso calc R 1.000
    H H12 0.89830 -0.65640 -0.29310 0.0450 Uiso calc R 1.000
    H H13 0.80500 -0.36400 -0.40250 0.0510 Uiso calc R 1.000
    H H14 0.72400 -0.09940 -0.34050 0.0480 Uiso calc R 1.000
loop_
    _atom_site_aniso_label
    _atom_site_aniso_U_11
    _atom_site_aniso_U_22
    _atom_site_aniso_U_33
    _atom_site_aniso_U_12
    _atom_site_aniso_U_13
    _atom_site_aniso_U_23
    Pb1 0.0414(2) 0.0231(2) 0.0487(3) -0.0120(2) 0.0023(2) -0.0088(2)
    O1 0.056(5) 0.034(4) 0.065(5) -0.015(4) 0.007(4) -0.019(4)
    O2 0.061(5) 0.035(4) 0.059(5) -0.020(4) -0.004(4) -0.010(4)
    O3 0.094(6) 0.034(4) 0.051(5) -0.028(4) 0.010(4) -0.013(4)
    O4 0.058(5) 0.023(3) 0.043(4) -0.013(3) 0.007(3) -0.015(3)
    N1 0.113(11) 0.118(11) 0.067(7) -0.049(10) 0.027(7) -0.054(8)
    N2 0.046(5) 0.026(4) 0.048(5) -0.016(4) 0.005(4) -0.014(4)
    C1 0.027(4) 0.038(5) 0.046(5) -0.009(4) 0.010(4) -0.014(4)
    C2 0.029(5) 0.046(6) 0.051(6) -0.009(4) 0.004(4) -0.015(4)
    C3 0.050(6) 0.063(7) 0.055(6) -0.022(6) -0.003(5) -0.019(6)
    C4 0.044(7) 0.091(8) 0.066(7) -0.015(7) 0.012(6) -0.041(6)
    C5 0.065(8) 0.123(11) 0.044(6) -0.032(9) 0.013(6) -0.027(6)
    C6 0.081(10) 0.080(9) 0.053(7) -0.010(9) 0.003(7) -0.001(7)
    C7 0.048(7) 0.053(7) 0.059(7) -0.008(6) 0.008(6) -0.006(6)
    C8 0.046(5) 0.023(5) 0.053(6) -0.018(4) 0.006(5) -0.012(4)
    C9 0.025(4) 0.022(4) 0.056(6) -0.011(4) 0.007(4) 0.000(4)
    C10 0.021(4) 0.030(5) 0.049(5) 0.003(4) -0.002(4) -0.018(4)
    C11 0.027(4) 0.024(4) 0.042(5) -0.013(4) 0.007(4) -0.013(4)
    C12 0.048(6) 0.036(5) 0.041(5) -0.024(4) 0.012(4) -0.021(4)
    C13 0.058(6) 0.040(6) 0.038(5) -0.024(5) 0.005(5) -0.014(4)
    C14 0.044(5) 0.029(5) 0.050(6) -0.016(4) 0.003(5) -0.010(4)
_geom_special_details
;
 All s.u.'s (except the s.u. in the dihedral angle between two l.s. planes)
 are estimated using the full covariance matrix. The cell s.u.'s are taken
 into account individually in the estimation of s.u.'s in distances, angles
 and torsion angles; correlations between s.u.'s in cell parameters are only
 used when they are defined by crystal symmetry. An approximate (isotropic)
 treatment of cell s.u.'s is used for estimating s.u.'s involving l.s. planes.
;
loop_
    _geom_bond_atom_site_label_1
    _geom_bond_atom_site_label_2
    _geom_bond_site_symmetry_1
    _geom_bond_site_symmetry_2
    _geom_bond_distance
    _geom_bond_publ_flag
    Pb1 O1 . . 2.415(8) no
    Pb1 O2 . . 2.626(8) no
    Pb1 O3 . . 2.726(8) no
    Pb1 O4 . . 2.403(7) no
    Pb1 N2 . 1_565 2.525(10) no
    Pb1 O4 . 2_655 2.913(8) no
    Pb1 O2 . 2_665 2.887(8) no
    O1 C1 . . 1.264(14) no
    O2 C1 . . 1.254(14) no
    O3 C8 . . 1.246(14) no
    O4 C8 . . 1.273(13) no
    N1 C4 . . 1.42(2) no
    N2 C11 . . 1.452(13) no
    N1 H1B . . 0.8600 no
    N1 H1A . . 0.8600 no
    N2 H2B . . 0.8600 no
    N2 H2A . . 0.8600 no
    C1 C2 . . 1.500(16) no
    C2 C7 . . 1.356(19) no
    C2 C3 . . 1.371(19) no
    C3 C4 . . 1.385(18) no
    C4 C5 . . 1.41(2) no
    C5 C6 . . 1.38(3) no
    C6 C7 . . 1.39(2) no
    C8 C9 . . 1.469(15) no
    C9 C10 . . 1.365(15) no
    C9 C14 . . 1.427(15) no
    C10 C11 . . 1.380(15) no
    C11 C12 . . 1.390(14) no
    C12 C13 . . 1.392(16) no
    C13 C14 . . 1.407(16) no
    C3 H3 . . 0.9300 no
    C5 H5 . . 0.9300 no
    C6 H6 . . 0.9300 no
    C7 H7 . . 0.9300 no
    C10 H10 . . 0.9300 no
    C12 H12 . . 0.9300 no
    C13 H13 . . 0.9300 no
    C14 H14 . . 0.9300 no
loop_
    _geom_contact_atom_site_label_1
    _geom_contact_atom_site_label_2
    _geom_contact_distance
    _geom_contact_site_symmetry_1
    _geom_contact_site_symmetry_2
    _geom_contact_publ_flag
    Pb1 C3 3.870(13) . 2_665 no
    Pb1 C10 3.854(11) . 2_655 no
    Pb1 H3 3.0500 . 2_665 no
    Pb1 H10 3.3300 . 2_655 no
    O1 O2 2.193(11) . . no
    O1 O4 3.092(11) . . no
    O1 C2 2.394(15) . . no
    O1 N2 2.936(12) . 2_745 no
    O1 C8 3.200(15) . 2_655 no
    O1 O4 3.238(13) . 2_655 no
    O2 N2 3.158(13) . 1_565 no
    O2 C2 2.378(15) . . no
    O2 O1 2.193(11) . . no
    O2 O2 3.109(12) . 2_665 no
    O2 C10 3.369(14) . 1_565 no
    O3 C9 2.370(13) . . no
    O3 O4 2.190(11) . . no
    O3 N2 3.177(14) . 1_565 no
    O4 O1 3.092(11) . . no
    O4 C9 2.348(12) . . no
    O4 O1 3.238(13) . 2_655 no
    O4 N2 3.037(12) . 2_745 no
    O4 O3 2.190(11) . . no
    O1 H7 2.5000 . . no
    O1 H2B 2.3200 . 2_745 no
    O1 H2A 2.7600 . 1_565 no
    O2 H10 2.7200 . 1_565 no
    O2 H2A 2.5100 . 1_565 no
    O2 H3 2.4600 . . no
    O3 H2B 2.6300 . 1_565 no
    O3 H1A 2.8100 . 2_665 no
    O3 H14 2.5300 . . no
    O4 H10 2.5100 . . no
    O4 H2B 2.8200 . 1_565 no
    O4 H2A 2.5200 . 2_745 no
    N2 O2 3.158(13) . 1_545 no
    N2 O3 3.177(14) . 1_545 no
    N2 O1 2.936(12) . 2_745 no
    N2 O4 3.037(12) . 2_745 no
    C1 C10 3.540(15) . 2_655 no
    C1 C9 3.419(15) . 2_655 no
    C1 C9 3.582(15) . 2_755 no
    C2 C14 3.563(17) . 2_755 no
    C2 C9 3.547(16) . 2_655 no
    C2 C9 3.501(16) . 2_755 no
    C2 C14 3.409(17) . 2_655 no
    C3 C13 3.473(19) . 2_755 no
    C3 Pb1 3.870(13) . 2_665 no
    C3 C13 3.542(19) . 2_655 no
    C3 C14 3.482(18) . 2_755 no
    C4 C13 3.40(2) . 2_755 no
    C4 C13 3.58(2) . 2_655 no
    C7 C14 3.422(19) . 2_655 no
    C8 Pb1 3.698(11) . 2_655 no
    C9 C1 3.419(15) . 2_655 no
    C9 C1 3.582(15) . 2_755 no
    C9 C2 3.501(16) . 2_755 no
    C9 C2 3.547(16) . 2_655 no
    C10 O2 3.369(14) . 1_545 no
    C10 Pb1 3.854(11) . 2_655 no
    C10 C1 3.540(15) . 2_655 no
    C13 C3 3.542(19) . 2_655 no
    C13 C3 3.473(19) . 2_755 no
    C13 C4 3.40(2) . 2_755 no
    C13 C4 3.58(2) . 2_655 no
    C14 C3 3.482(18) . 2_755 no
    C14 C2 3.563(17) . 2_755 no
    C14 C2 3.409(17) . 2_655 no
    C14 C7 3.422(19) . 2_655 no
    C1 H2A 2.8500 . 1_565 no
    C5 H1B 3.0400 . 2_666 no
    C8 H2B 2.8600 . 1_565 no
    H1A H3 2.3700 . . no
    H1A O3 2.8100 . 2_665 no
    H1B H5 2.5500 . . no
    H1B H13 2.4100 . 1_566 no
    H1B C5 3.0400 . 2_666 no
    H2A H10 2.4100 . . no
    H2A O4 2.5200 . 2_745 no
    H2B H12 2.4800 . . no
    H2B O1 2.3200 . 2_745 no
    H3 O2 2.4600 . . no
    H3 H1A 2.3700 . . no
    H3 Pb1 3.0500 . 2_665 no
    H5 H1B 2.5500 . . no
    H7 O1 2.5000 . . no
    H7 H12 2.5600 . 2_745 no
    H10 O2 2.7200 . 1_545 no
    H10 O4 2.5100 . . no
    H10 H2A 2.4100 . . no
    H10 Pb1 3.3300 . 2_655 no
    H10 H10 2.5500 . 2_745 no
    H12 H2B 2.4800 . . no
    H12 H7 2.5600 . 2_745 no
    H13 H1B 2.4100 . 1_544 no
    H14 O3 2.5300 . . no
loop_
    _geom_angle_atom_site_label_1
    _geom_angle_atom_site_label_2
    _geom_angle_atom_site_label_3
    _geom_angle_site_symmetry_1
    _geom_angle_site_symmetry_2
    _geom_angle_site_symmetry_3
    _geom_angle
    _geom_angle_publ_flag
    O1 Pb1 O2 . . . 51.4(3) no
    O1 Pb1 O3 . . . 126.6(3) no
    O1 Pb1 O4 . . . 79.9(2) no
    O1 Pb1 C1 . . . 25.9(3) no
    O1 Pb1 C8 . . . 103.8(3) no
    O1 Pb1 N2 . . 1_565 86.3(3) no
    O1 Pb1 O4 . . 2_655 74.2(3) no
    O1 Pb1 O2 . . 2_665 115.3(2) no
    O2 Pb1 O3 . . . 149.9(3) no
    O2 Pb1 O4 . . . 128.1(3) no
    O2 Pb1 C1 . . . 25.9(3) no
    O2 Pb1 C8 . . . 145.9(3) no
    O2 Pb1 N2 . . 1_565 75.6(3) no
    O2 Pb1 O4 . . 2_655 98.7(2) no
    O2 Pb1 O2 . . 2_665 68.5(3) no
    O3 Pb1 O4 . . . 50.1(2) no
    O3 Pb1 C1 . . . 147.2(3) no
    O3 Pb1 C8 . . . 25.0(3) no
    O3 Pb1 N2 . . 1_565 74.3(3) no
    O3 Pb1 O4 . . 2_655 109.5(3) no
    O2 Pb1 O3 2_665 . . 117.1(2) no
    O4 Pb1 C1 . . . 105.3(3) no
    O4 Pb1 C8 . . . 25.1(3) no
    O4 Pb1 N2 . . 1_565 85.9(3) no
    O4 Pb1 O4 . . 2_655 81.3(2) no
    O2 Pb1 O4 2_665 . . 163.4(2) no
    C1 Pb1 C8 . . . 128.2(3) no
    N2 Pb1 C1 1_565 . . 83.5(3) no
    O4 Pb1 C1 2_655 . . 83.0(3) no
    O2 Pb1 C1 2_665 . . 90.5(3) no
    N2 Pb1 C8 1_565 . . 80.2(3) no
    O4 Pb1 C8 2_655 . . 94.8(3) no
    O2 Pb1 C8 2_665 . . 140.9(3) no
    O4 Pb1 N2 2_655 . 1_565 158.2(3) no
    O2 Pb1 N2 2_665 . 1_565 101.2(3) no
    O2 Pb1 O4 2_665 . 2_655 96.0(2) no
    Pb1 O1 C1 . . . 97.5(7) no
    Pb1 O2 C1 . . . 87.9(7) no
    Pb1 O2 Pb1 . . 2_665 111.5(3) no
    Pb1 O2 C1 2_665 . . 142.0(7) no
    Pb1 O3 C8 . . . 87.1(6) no
    Pb1 O4 C8 . . . 101.8(6) no
    Pb1 O4 Pb1 . . 2_655 98.7(3) no
    Pb1 O4 C8 2_655 . . 118.8(7) no
    Pb1 N2 C11 1_545 . . 103.4(7) no
    H1A N1 H1B . . . 120.00 no
    C4 N1 H1A . . . 120.00 no
    C4 N1 H1B . . . 120.00 no
    Pb1 N2 H2A 1_545 . . 78.00 no
    C11 N2 H2A . . . 120.00 no
    C11 N2 H2B . . . 120.00 no
    H2A N2 H2B . . . 120.00 no
    Pb1 N2 H2B 1_545 . . 88.00 no
    Pb1 C1 O1 . . . 56.6(6) no
    O1 C1 O2 . . . 121.1(10) no
    Pb1 C1 O2 . . . 66.2(6) no
    Pb1 C1 C2 . . . 163.1(8) no
    O1 C1 C2 . . . 119.7(10) no
    O2 C1 C2 . . . 119.1(10) no
    C3 C2 C7 . . . 121.1(12) no
    C1 C2 C3 . . . 119.1(11) no
    C1 C2 C7 . . . 119.8(11) no
    C2 C3 C4 . . . 121.3(13) no
    N1 C4 C5 . . . 124.5(14) no
    C3 C4 C5 . . . 117.1(14) no
    N1 C4 C3 . . . 118.4(13) no
    C4 C5 C6 . . . 121.4(13) no
    C5 C6 C7 . . . 119.4(16) no
    C2 C7 C6 . . . 119.8(15) no
    Pb1 C8 O3 . . . 67.9(6) no
    Pb1 C8 O4 . . . 53.2(5) no
    Pb1 C8 C9 . . . 169.2(8) no
    O3 C8 O4 . . . 120.9(10) no
    O3 C8 C9 . . . 121.5(10) no
    O4 C8 C9 . . . 117.7(9) no
    C8 C9 C10 . . . 122.9(10) no
    C8 C9 C14 . . . 118.9(9) no
    C10 C9 C14 . . . 118.1(9) no
    C9 C10 C11 . . . 122.1(10) no
    N2 C11 C12 . . . 120.4(9) no
    C10 C11 C12 . . . 120.5(10) no
    N2 C11 C10 . . . 119.0(9) no
    C11 C12 C13 . . . 119.4(10) no
    C12 C13 C14 . . . 119.8(10) no
    C9 C14 C13 . . . 120.1(10) no
    C2 C3 H3 . . . 119.00 no
    C4 C3 H3 . . . 119.00 no
    C4 C5 H5 . . . 119.00 no
    C6 C5 H5 . . . 120.00 no
    C5 C6 H6 . . . 120.00 no
    C7 C6 H6 . . . 120.00 no
    C2 C7 H7 . . . 120.00 no
    C6 C7 H7 . . . 120.00 no
    C9 C10 H10 . . . 119.00 no
    C11 C10 H10 . . . 119.00 no
    C11 C12 H12 . . . 120.00 no
    C13 C12 H12 . . . 120.00 no
    C12 C13 H13 . . . 120.00 no
    C14 C13 H13 . . . 120.00 no
    C9 C14 H14 . . . 120.00 no
    C13 C14 H14 . . . 120.00 no
loop_
    _geom_torsion_atom_site_label_1
    _geom_torsion_atom_site_label_2
    _geom_torsion_atom_site_label_3
    _geom_torsion_atom_site_label_4
    _geom_torsion_site_symmetry_1
    _geom_torsion_site_symmetry_2
    _geom_torsion_site_symmetry_3
    _geom_torsion_site_symmetry_4
    _geom_torsion
    _geom_torsion_publ_flag
    O2 Pb1 O1 C1 . . . . 8.3(6) no
    O3 Pb1 O1 C1 . . . . 150.1(7) no
    O4 Pb1 O1 C1 . . . . 169.3(7) no
    C8 Pb1 O1 C1 . . . . 161.8(7) no
    N2 Pb1 O1 C1 1_565 . . . 82.8(7) no
    O4 Pb1 O1 C1 2_655 . . . -107.0(7) no
    O2 Pb1 O1 C1 2_665 . . . -17.8(8) no
    O1 Pb1 O2 C1 . . . . -8.3(6) no
    O1 Pb1 O2 Pb1 . . . 2_665 -154.7(5) no
    O3 Pb1 O2 C1 . . . . -106.4(8) no
    O3 Pb1 O2 Pb1 . . . 2_665 107.2(5) no
    O4 Pb1 O2 C1 . . . . -32.3(8) no
    O4 Pb1 O2 Pb1 . . . 2_665 -178.7(3) no
    C1 Pb1 O2 Pb1 . . . 2_665 -146.4(8) no
    C8 Pb1 O2 C1 . . . . -58.8(9) no
    C8 Pb1 O2 Pb1 . . . 2_665 154.7(4) no
    N2 Pb1 O2 C1 1_565 . . . -105.1(7) no
    N2 Pb1 O2 Pb1 1_565 . . 2_665 108.5(4) no
    O4 Pb1 O2 C1 2_655 . . . 53.4(7) no
    O4 Pb1 O2 Pb1 2_655 . . 2_665 -93.1(3) no
    O2 Pb1 O2 C1 2_665 . . . 146.4(7) no
    O2 Pb1 O2 Pb1 2_665 . . 2_665 0.0(3) no
    O1 Pb1 O3 C8 . . . . 27.6(9) no
    O2 Pb1 O3 C8 . . . . 101.9(9) no
    O4 Pb1 O3 C8 . . . . 2.7(7) no
    C1 Pb1 O3 C8 . . . . 51.3(11) no
    N2 Pb1 O3 C8 1_565 . . . 100.6(8) no
    O4 Pb1 O3 C8 2_655 . . . -56.9(8) no
    O2 Pb1 O3 C8 2_665 . . . -164.6(7) no
    O1 Pb1 O4 C8 . . . . -162.6(8) no
    O1 Pb1 O4 Pb1 . . . 2_655 75.4(3) no
    O2 Pb1 O4 C8 . . . . -143.8(7) no
    O2 Pb1 O4 Pb1 . . . 2_655 94.2(3) no
    O3 Pb1 O4 C8 . . . . -2.7(7) no
    O3 Pb1 O4 Pb1 . . . 2_655 -124.7(5) no
    C1 Pb1 O4 C8 . . . . -157.8(7) no
    C1 Pb1 O4 Pb1 . . . 2_655 80.2(3) no
    C8 Pb1 O4 Pb1 . . . 2_655 -122.0(8) no
    N2 Pb1 O4 C8 1_565 . . . -75.7(7) no
    N2 Pb1 O4 Pb1 1_565 . . 2_655 162.3(3) no
    O4 Pb1 O4 C8 2_655 . . . 122.0(7) no
    O4 Pb1 O4 Pb1 2_655 . . 2_655 0.0(2) no
    O1 Pb1 C1 O2 . . . . 165.1(11) no
    O2 Pb1 C1 O1 . . . . -165.1(11) no
    O3 Pb1 C1 O1 . . . . -47.5(10) no
    O3 Pb1 C1 O2 . . . . 117.6(7) no
    O4 Pb1 C1 O1 . . . . -11.0(7) no
    O4 Pb1 C1 O2 . . . . 154.1(6) no
    C8 Pb1 C1 O1 . . . . -22.7(8) no
    C8 Pb1 C1 O2 . . . . 142.4(6) no
    N2 Pb1 C1 O1 1_565 . . . -94.8(7) no
    N2 Pb1 C1 O2 1_565 . . . 70.3(7) no
    O4 Pb1 C1 O1 2_655 . . . 68.0(7) no
    O4 Pb1 C1 O2 2_655 . . . -126.9(7) no
    O2 Pb1 C1 O1 2_665 . . . 163.9(7) no
    O2 Pb1 C1 O2 2_665 . . . -31.0(7) no
    O1 Pb1 C8 O3 . . . . -157.5(8) no
    O1 Pb1 C8 O4 . . . . 17.6(8) no
    O2 Pb1 C8 O3 . . . . -119.1(8) no
    O2 Pb1 C8 O4 . . . . 56.0(10) no
    O3 Pb1 C8 O4 . . . . 175.1(13) no
    O4 Pb1 C8 O3 . . . . -175.1(13) no
    C1 Pb1 C8 O3 . . . . -147.5(8) no
    C1 Pb1 C8 O4 . . . . 27.6(9) no
    N2 Pb1 C8 O3 1_565 . . . -73.8(8) no
    N2 Pb1 C8 O4 1_565 . . . 101.3(7) no
    O4 Pb1 C8 O3 2_655 . . . 127.6(8) no
    O4 Pb1 C8 O4 2_655 . . . -57.3(7) no
    O2 Pb1 C8 O3 2_665 . . . 22.0(10) no
    O2 Pb1 C8 O4 2_665 . . . -162.9(6) no
    O1 Pb1 N2 C11 . . 1_565 1_565 -141.7(6) no
    O2 Pb1 N2 C11 . . 1_565 1_565 -90.7(6) no
    O3 Pb1 N2 C11 . . 1_565 1_565 88.7(6) no
    O4 Pb1 N2 C11 . . 1_565 1_565 138.3(6) no
    C1 Pb1 N2 C11 . . 1_565 1_565 -115.8(6) no
    C8 Pb1 N2 C11 . . 1_565 1_565 113.6(6) no
    O1 Pb1 O4 Pb1 . . 2_655 2_655 -81.9(3) no
    O1 Pb1 O4 C8 . . 2_655 2_655 26.8(7) no
    O2 Pb1 O4 Pb1 . . 2_655 2_655 -127.4(3) no
    O2 Pb1 O4 C8 . . 2_655 2_655 -18.8(8) no
    O3 Pb1 O4 Pb1 . . 2_655 2_655 42.0(3) no
    O3 Pb1 O4 C8 . . 2_655 2_655 150.6(7) no
    O4 Pb1 O4 Pb1 . . 2_655 2_655 0.0(2) no
    O4 Pb1 O4 C8 . . 2_655 2_655 108.6(7) no
    C1 Pb1 O4 Pb1 . . 2_655 2_655 -106.8(3) no
    C1 Pb1 O4 C8 . . 2_655 2_655 1.9(7) no
    C8 Pb1 O4 Pb1 . . 2_655 2_655 21.2(3) no
    C8 Pb1 O4 C8 . . 2_655 2_655 129.8(7) no
    O1 Pb1 O2 Pb1 . . 2_665 2_665 21.7(4) no
    O1 Pb1 O2 C1 . . 2_665 2_665 137.8(12) no
    O2 Pb1 O2 Pb1 . . 2_665 2_665 0.0(3) no
    O2 Pb1 O2 C1 . . 2_665 2_665 116.1(13) no
    O3 Pb1 O2 Pb1 . . 2_665 2_665 -147.5(3) no
    O3 Pb1 O2 C1 . . 2_665 2_665 -31.4(13) no
    C1 Pb1 O2 Pb1 . . 2_665 2_665 14.0(4) no
    C1 Pb1 O2 C1 . . 2_665 2_665 130.1(12) no
    C8 Pb1 O2 Pb1 . . 2_665 2_665 -157.7(4) no
    C8 Pb1 O2 C1 . . 2_665 2_665 -41.6(14) no
    Pb1 O1 C1 O2 . . . . -16.0(12) no
    Pb1 O1 C1 C2 . . . . 160.6(9) no
    Pb1 O2 C1 O1 . . . . 14.5(11) no
    Pb1 O2 C1 C2 . . . . -162.0(9) no
    Pb1 O2 C1 Pb1 2_665 . . . 123.3(11) no
    Pb1 O2 C1 O1 2_665 . . . 137.8(10) no
    Pb1 O2 C1 C2 2_665 . . . -38.8(18) no
    Pb1 O3 C8 O4 . . . . -4.6(12) no
    Pb1 O3 C8 C9 . . . . 173.8(11) no
    Pb1 O4 C8 O3 . . . . 5.3(14) no
    Pb1 O4 C8 C9 . . . . -173.1(8) no
    Pb1 O4 C8 Pb1 2_655 . . . 106.9(6) no
    Pb1 O4 C8 O3 2_655 . . . 112.2(12) no
    Pb1 O4 C8 C9 2_655 . . . -66.2(12) no
    Pb1 N2 C11 C12 1_545 . . . -96.2(10) no
    Pb1 N2 C11 C10 1_545 . . . 84.2(10) no
    O1 C1 C2 C7 . . . . 2.9(17) no
    O1 C1 C2 C3 . . . . -177.5(12) no
    O2 C1 C2 C7 . . . . 179.5(12) no
    O2 C1 C2 C3 . . . . -0.9(17) no
    C7 C2 C3 C4 . . . . -3(2) no
    C1 C2 C3 C4 . . . . 177.5(12) no
    C1 C2 C7 C6 . . . . -177.4(15) no
    C3 C2 C7 C6 . . . . 3(2) no
    C2 C3 C4 N1 . . . . -177.3(15) no
    C2 C3 C4 C5 . . . . 1(2) no
    N1 C4 C5 C6 . . . . 178.7(18) no
    C3 C4 C5 C6 . . . . 0(2) no
    C4 C5 C6 C7 . . . . 0(3) no
    C5 C6 C7 C2 . . . . -2(3) no
    O4 C8 C9 C10 . . . . -0.6(17) no
    O3 C8 C9 C10 . . . . -179.1(12) no
    O3 C8 C9 C14 . . . . -3.2(17) no
    O4 C8 C9 C14 . . . . 175.2(10) no
    C14 C9 C10 C11 . . . . -0.4(16) no
    C8 C9 C14 C13 . . . . -177.6(11) no
    C8 C9 C10 C11 . . . . 175.5(10) no
    C10 C9 C14 C13 . . . . -1.6(16) no
    C9 C10 C11 C12 . . . . 2.3(17) no
    C9 C10 C11 N2 . . . . -178.2(10) no
    N2 C11 C12 C13 . . . . 178.4(11) no
    C10 C11 C12 C13 . . . . -2.1(18) no
    C11 C12 C13 C14 . . . . 0.1(19) no
    C12 C13 C14 C9 . . . . 1.7(18) no
loop_
    _geom_hbond_atom_site_label_D
    _geom_hbond_atom_site_label_H
    _geom_hbond_atom_site_label_A
    _geom_hbond_site_symmetry_A
    _geom_hbond_distance_DH
    _geom_hbond_distance_HA
    _geom_hbond_distance_DA
    _geom_hbond_angle_DHA
    _geom_hbond_publ_flag
    N2 H2A O4 2_745 0.86 2.52 3.037(12) 119 yes
    N2 H2B O1 2_745 0.86 2.32 2.936(12) 129 yes
