# Supplementary material for: catena-Poly[bis(μ3-3-aminobenzoato-κ4 N:O:O,O′)bis(μ2-3-aminobenzoato-κ3 O,O′:O)dilead(II)]
Source: Acta Crystallogr Sect E Struct Rep Online. 2010 Oct 23;66(Pt 11):m1427. doi: 10.1107/S1600536810041322 (PMC3009093; doi:10.1107/S1600536810041322)
Supplement: Supplementary file 2 [file e-66-m1427-Isup2.hkl]

# 
# h,k,l, Fc-squared, Fo-squared, sigma(Fo-squared) and status flag 
# 
data_I
_shelx_title ' Compound X' 
_shelx_refln_list_code          4 
_shelx_F_calc_maximum      235.49 
_exptl_crystal_F_000       448.00 
_reflns_d_resolution_high  0.8320 
 
loop_ 
 _symmetry_equiv_pos_as_xyz 
 'x, y, z' 
 '-x, -y, -z' 
 
_cell_length_a     6.8610 
_cell_length_b     7.8943 
_cell_length_c    13.9022 
_cell_angle_alpha  76.030 
_cell_angle_beta   88.103 
_cell_angle_gamma  70.154 
 
_shelx_F_squared_multiplier     1.000 
 
loop_ 
 _refln_index_h 
 _refln_index_k 
 _refln_index_l 
 _refln_F_squared_calc 
 _refln_F_squared_meas 
 _refln_F_squared_sigma 
 _refln_observed_status 
   1   0   0    16082.10    11925.01   2131.99 o 
   2   0   0     2132.39     2497.90    273.39 o 
   3   0   0       72.54       68.99     10.95 o 
   4   0   0      214.26      197.07     21.34 o 
   5   0   0     1137.15      937.99    412.76 o 
   6   0   0     2509.97     3088.83    152.31 o 
   7   0   0     1458.51     1673.88    109.66 o 
  -6   1   0       12.02       13.53     23.62 o 
  -5   1   0     1189.54      723.47     57.88 o 
  -4   1   0     4951.23     5483.77    382.25 o 
  -3   1   0     8628.42     9246.23    458.47 o 
  -2   1   0     9652.37    10312.71    434.45 o 
  -1   1   0    14836.06    15450.14    660.01 o 
   0   1   0      338.92      434.62     13.46 o 
   1   1   0     5662.20     6355.88    281.45 o 
   2   1   0    20617.88    23767.16    718.21 o 
   3   1   0    14685.90    14744.74   2038.21 o 
   4   1   0      883.74      808.73    108.17 o 
   5   1   0     3078.27     3104.98    184.38 o 
   6   1   0     1618.35     1710.43    105.09 o 
   7   1   0       49.85       67.02     35.03 o 
   8   1   0      401.97      351.83     48.74 o 
  -6   2   0     1398.07     1057.74     92.15 o 
  -5   2   0     2289.06     2042.33     89.86 o 
  -4   2   0     1873.52     1791.96    122.61 o 
  -3   2   0      124.41      117.01      9.23 o 
  -2   2   0     2609.97     2378.16    205.50 o 
  -1   2   0     7452.82     7459.41    560.69 o 
   0   2   0    14582.85    16021.40    288.99 o 
   1   2   0    16734.28    17974.95    417.01 o 
   2   2   0    10104.04    11244.27    440.65 o 
   3   2   0     1152.20     1263.76     34.98 o 
   4   2   0      252.07      316.78     16.79 o 
   5   2   0     1659.60     1883.58    261.21 o 
   6   2   0     4004.36     4646.95    220.85 o 
   7   2   0     1214.89     1267.21     89.86 o 
   8   2   0      713.52      802.67     80.72 o 
  -6   3   0       18.15       45.69     48.74 o 
  -5   3   0      317.18      212.59     77.68 o 
  -4   3   0     1852.78     1757.65    103.57 o 
  -3   3   0     6286.67     4370.50   1355.97 o 
  -2   3   0     8197.74     6776.17   1161.21 o 
  -1   3   0     5403.29     4814.21    433.74 o 
   0   3   0     1762.27     1979.93     40.44 o 
   1   3   0       61.22       57.11     10.33 o 
   2   3   0     3479.77     3648.65    127.31 o 
   3   3   0     9493.47     9757.24    289.99 o 
   4   3   0     7529.59     8453.15    301.57 o 
   5   3   0     4512.32     5026.20    213.23 o 
   6   3   0     1290.56     1262.64     91.39 o 
   7   3   0       69.71       51.79     33.51 o 
   8   3   0      433.23      452.36     62.45 o 
  -5   4   0     1406.98     1463.69    117.28 o 
  -4   4   0      837.61      504.14     36.55 o 
  -3   4   0      502.42      409.96     81.91 o 
  -2   4   0      253.36      268.81     14.07 o 
  -1   4   0     2153.84     1938.16    290.52 o 
   0   4   0     7029.95     7930.58    173.85 o 
   1   4   0     9468.27    10056.93    295.81 o 
   2   4   0    10402.94    11233.87    440.34 o 
   3   4   0     4710.67     5336.91    220.85 o 
   4   4   0       65.14      118.80     33.51 o 
   5   4   0      860.05      814.85     62.45 o 
   6   4   0     1547.40     1667.78    117.28 o 
   7   4   0     1420.71     1341.84    102.05 o 
   8   4   0      889.93      763.07     83.77 o 
  -4   5   0      471.90      560.50     59.40 o 
  -3   5   0     3098.74     3020.82    108.14 o 
  -2   5   0     3200.70     3777.37    135.13 o 
  -1   5   0     5136.04     6113.00    159.73 o 
   0   5   0     3477.17     3875.17    157.50 o 
   1   5   0       15.25       13.71      9.85 o 
   2   5   0      557.24      594.60     53.31 o 
   3   5   0     4393.86     4554.39    310.71 o 
   4   5   0     6072.71     6329.96    324.42 o 
   5   5   0     4247.69     4584.50    254.36 o 
   6   5   0     1454.53     1453.03    105.09 o 
   7   5   0      123.73       82.25     45.69 o 
   8   5   0       17.56       56.35     50.26 o 
  -4   6   0      590.19      691.48     76.15 o 
  -3   6   0      569.58      693.01     77.68 o 
  -2   6   0      802.74      901.67     83.77 o 
  -1   6   0      396.24      452.41     57.12 o 
   0   6   0     7509.11     9073.18    425.70 o 
   1   6   0     5890.26     6366.51    310.71 o 
   2   6   0     5145.41     5043.63    395.24 o 
   3   6   0     2192.17     2167.70    119.56 o 
   4   6   0      367.14      292.43     48.74 o 
   5   6   0       14.25       99.00     42.65 o 
   6   6   0      780.46      910.81     76.15 o 
   7   6   0     1133.98      932.13     86.82 o 
  -2   7   0     1472.48     1809.43    117.28 o 
  -1   7   0     3255.59     3974.72    178.20 o 
   0   7   0     3684.58     4168.08    169.56 o 
   1   7   0      822.87      888.05     47.35 o 
   2   7   0     1372.66     1328.13     88.34 o 
   3   7   0     2389.92     2414.10    156.88 o 
   4   7   0      649.79      557.45     60.92 o 
   5   7   0     2556.83     2441.51    147.74 o 
   6   7   0     2102.64     2060.74    158.40 o 
   7   7   0      482.67      429.51     67.02 o 
  -1   8   0       26.11      118.80     53.31 o 
   0   8   0      746.77      868.16     92.91 o 
   1   8   0     2346.13     2737.92    140.11 o 
   2   8   0     3488.67     3531.20    173.63 o 
   3   8   0     2401.16     2578.59    155.36 o 
   4   8   0      805.22     1008.29     89.86 o 
   5   8   0        3.34      -13.71     45.69 o 
   6   8   0       81.83      147.74     53.31 o 
   2   9   0       31.09       60.61     35.97 o 
   3   9   0      200.69      146.77     55.59 o 
  -3  -9   1      690.74      572.90     51.15 o 
  -2  -9   1       41.54       30.87     73.87 o 
  -6  -8   1      137.46      257.40     57.88 o 
  -5  -8   1      163.78      150.79     51.79 o 
  -4  -8   1       15.72      -10.66     44.17 o 
  -3  -8   1     1283.64     1200.19     92.91 o 
  -2  -8   1     3477.70     3520.44    197.24 o 
  -1  -8   1     2856.30     3343.55    158.85 o 
   0  -8   1     1266.24     1388.05     74.29 o 
   1  -8   1      223.82      272.63     59.40 o 
  -7  -7   1      216.81      229.99     59.40 o 
  -6  -7   1      527.11      548.31     65.49 o 
  -5  -7   1     2307.50     2290.73    159.92 o 
  -4  -7   1     2617.66     2764.41    175.16 o 
  -3  -7   1     2605.06     2962.41    181.25 o 
  -2  -7   1     1743.89     1837.42     77.94 o 
  -1  -7   1       17.11       -0.38     27.42 o 
   0  -7   1     1543.99     1713.39     70.49 o 
   1  -7   1     2229.13     2646.19    116.30 o 
   2  -7   1     1537.39     1849.03    140.12 o 
  -7  -6   1     1126.98     1198.67    112.71 o 
  -6  -6   1     1535.82     1555.07    100.52 o 
  -5  -6   1      475.17      459.97     60.92 o 
  -4  -6   1        8.96       30.46     36.55 o 
  -3  -6   1     1063.40     1065.24    150.02 o 
  -2  -6   1     6352.20     6456.03    937.46 o 
  -1  -6   1     4638.88     5399.24    604.67 o 
   0  -6   1     3513.34     4072.96    160.62 o 
   1  -6   1     2013.94     2178.57     86.74 o 
   2  -6   1       89.25       43.20     36.55 o 
   3  -6   1      156.81      188.86     50.26 o 
  -7  -5   1        9.14       22.85     42.65 o 
  -6  -5   1      520.47      470.63     53.31 o 
  -5  -5   1     3632.05     3749.85    205.62 o 
  -4  -5   1     5803.77     6372.61    318.33 o 
  -3  -5   1     7345.15     7289.12    616.09 o 
  -2  -5   1     1883.90     2235.90    103.57 o 
  -1  -5   1       47.67       43.68     16.46 o 
   0  -5   1      472.57      397.55     38.24 o 
   1  -5   1     2586.29     2790.69     76.37 o 
   2  -5   1     2265.41     2467.40    186.58 o 
   3  -5   1     3477.31     3504.51    244.46 o 
   4  -5   1     1665.69     1801.81    146.22 o 
  -8  -4   1      702.94      616.85     74.63 o 
  -7  -4   1     1681.94     1778.97    108.14 o 
  -6  -4   1     2380.26     2499.39    150.79 o 
  -5  -4   1     1775.62     1769.83    109.66 o 
  -4  -4   1      418.49      458.45     45.69 o 
  -3  -4   1     1101.84     1170.18     38.88 o 
  -2  -4   1     7672.99     8602.44    342.73 o 
  -1  -4   1     9290.74    10017.19    409.69 o 
   0  -4   1     9966.87     9559.81    634.20 o 
   1  -4   1     3313.13     2303.38    818.40 o 
   2  -4   1     1242.71     1218.93    128.17 o 
   3  -4   1       10.15      -11.68     16.35 o 
   4  -4   1      674.81      405.14     35.03 o 
   5  -4   1      898.38      898.62     76.15 o 
  -8  -3   1      503.98      491.96     62.45 o 
  -7  -3   1       69.02       82.25     36.55 o 
  -6  -3   1      345.09      275.68     47.22 o 
  -5  -3   1     3209.51     3413.24    169.06 o 
  -4  -3   1     7275.68     8009.93    297.00 o 
  -3  -3   1     8339.04     8376.02    341.57 o 
  -2  -3   1     5898.02     6633.80    289.17 o 
  -1  -3   1     4392.85     4832.06    154.11 o 
   0  -3   1       16.67       17.82      6.42 o 
   1  -3   1     4072.09     3679.98    328.88 o 
   2  -3   1     5508.90     4379.52    982.78 o 
   3  -3   1     5965.34     5059.54   1052.42 o 
   4  -3   1     2539.23     2630.38    159.92 o 
   5  -3   1      825.86      859.02     76.15 o 
   6  -3   1       19.03       54.83     50.26 o 
  -8  -2   1     1144.23     1067.69    102.05 o 
  -7  -2   1      879.71     1111.86     86.82 o 
  -6  -2   1     1001.15     1046.36     74.63 o 
  -5  -2   1     4666.83     5490.74    226.94 o 
  -4  -2   1     2899.35     2946.41    209.11 o 
  -3  -2   1       24.97       32.63      6.59 o 
  -2  -2   1     5606.06     7195.08    300.05 o 
  -1  -2   1     9947.36    12199.79    302.69 o 
   0  -2   1    17871.89    18237.77    662.73 o 
   1  -2   1    16703.89    11045.29   3032.24 o 
   2  -2   1     6421.73     5850.53    511.60 o 
   3  -2   1       24.08       44.27     12.59 o 
   4  -2   1      626.48      594.27     26.55 o 
   5  -2   1     1071.38     1038.32     57.88 o 
   6  -2   1     1433.27     1124.28    164.49 o 
  -8  -1   1      328.71      373.16     62.45 o 
  -7  -1   1       72.66       80.72     38.08 o 
  -6  -1   1       35.66       88.34     35.03 o 
  -5  -1   1      782.39      796.39    102.05 o 
  -4  -1   1      583.17      496.48    100.15 o 
  -3  -1   1    19259.44    21753.30    588.88 o 
  -2  -1   1    55454.19    63876.94   1534.39 o 
  -1  -1   1     4373.63     4690.95    196.77 o 
   0  -1   1     1886.12     1726.06     96.63 o 
   1  -1   1     3891.49     2803.59    349.04 o 
   2  -1   1     4564.34     4400.81    239.88 o 
   3  -1   1     7446.86     7572.91    747.67 o 
   4  -1   1     6098.09     7137.72    226.07 o 
   5  -1   1     2536.73     2686.73    134.03 o 
   6  -1   1      178.07      197.00     54.83 o 
   7  -1   1       10.24       45.69     38.08 o 
  -7   0   1      941.17     1081.39     91.39 o 
  -6   0   1     1945.70     2587.73    159.92 o 
  -5   0   1     2102.07     1600.37    891.01 o 
  -4   0   1     4664.38     3866.01    842.09 o 
  -3   0   1     2175.96     2136.02    271.78 o 
  -2   0   1     6927.39     6645.65   1240.23 o 
  -1   0   1     7416.06     5803.20   1444.55 o 
   1   0   1    18642.40    18152.65   2366.21 o 
   2   0   1     3350.98     3407.39    348.26 o 
   3   0   1     3089.13     3088.52    263.75 o 
   4   0   1       57.81       59.36      7.15 o 
   5   0   1      967.87     1204.76     73.11 o 
   6   0   1     1998.38     2251.13    140.12 o 
   7   0   1     1320.69     1612.95    108.14 o 
  -6   1   1       83.05       69.35     33.51 o 
  -5   1   1      370.52      369.80     26.64 o 
  -4   1   1     2687.56     2363.99    656.45 o 
  -3   1   1     9480.98    10382.46    739.81 o 
  -2   1   1    13410.06    14321.76    614.37 o 
  -1   1   1    14272.83    15650.97    508.06 o 
   0   1   1      465.98      473.21     80.67 o 
   1   1   1       59.86       76.06      5.25 o 
   2   1   1     1052.48     1257.63     40.54 o 
   3   1   1    15653.09    15474.15   2496.18 o 
   4   1   1    13544.68    15480.57    435.25 o 
   5   1   1     3287.90     3216.68    133.64 o 
   6   1   1      872.88      964.12     76.15 o 
   7   1   1       11.17       13.71     30.46 o 
  -6   2   1     1334.70      904.72     80.72 o 
  -5   2   1     3104.54     2669.53    527.75 o 
  -4   2   1     3339.73     3652.28    218.42 o 
  -3   2   1     1177.31     1238.89     62.21 o 
  -2   2   1      280.21      289.90     12.38 o 
  -1   2   1     4554.44     4502.14    236.05 o 
   0   2   1    16469.05    18448.05    314.72 o 
   1   2   1    10801.11    12356.71    230.48 o 
   2   2   1    12476.88    14678.19    366.69 o 
   3   2   1     5890.72     6289.20    166.86 o 
   4   2   1     1086.95     1155.71     48.39 o 
   5   2   1      191.15      218.98     33.66 o 
   6   2   1     3643.35     3864.08    217.80 o 
   7   2   1     1176.75     1442.37    102.05 o 
   8   2   1      339.87      325.94     63.97 o 
  -6   3   1      133.46      118.80     48.74 o 
  -5   3   1       17.59       13.71     38.08 o 
  -4   3   1     1100.75      677.62    138.97 o 
  -3   3   1     4487.03     3387.37    798.40 o 
  -2   3   1     7366.00     7166.12    565.92 o 
  -1   3   1     8906.09     9259.79    544.68 o 
   0   3   1     6449.51     7220.75    116.65 o 
   1   3   1      542.66      584.50     13.40 o 
   2   3   1      776.72      787.95     25.64 o 
   3   3   1     5030.47     5094.78    154.02 o 
   4   3   1     5642.78     6401.55    240.65 o 
   5   3   1     6210.60     7428.11    313.76 o 
   6   3   1     1938.90     2069.88    118.80 o 
   7   3   1      316.45      377.73     56.35 o 
   8   3   1        2.87      -51.79     44.17 o 
  -5   4   1     1893.00     1541.37    115.75 o 
  -4   4   1     1926.64     2004.39    134.03 o 
  -3   4   1     1752.78     1731.95    133.95 o 
  -2   4   1      131.26      116.30      8.64 o 
  -1   4   1      400.39      468.07     42.69 o 
   0   4   1     4077.50     4388.88    114.08 o 
   1   4   1    12434.85    13803.03    241.88 o 
   2   4   1    15270.04    16319.29    487.48 o 
   3   4   1     6030.56     6151.83    340.41 o 
   4   4   1      776.37      830.08     54.83 o 
   5   4   1       22.47       13.71     33.51 o 
   6   4   1      780.69      677.77     63.97 o 
   7   4   1     1019.79     1095.10     91.39 o 
   8   4   1      909.84      808.76     80.72 o 
  -5   5   1       29.80       53.31     50.26 o 
  -4   5   1      127.85      184.29     45.69 o 
  -3   5   1     2137.65     2319.67    124.89 o 
  -2   5   1     8034.73     8953.97    307.81 o 
  -1   5   1     5758.52     6773.48    186.60 o 
   0   5   1     4098.07     4550.93    244.31 o 
   1   5   1     1034.22     1041.44     80.80 o 
   2   5   1        4.17        5.72     19.66 o 
   3   5   1     2196.56     2347.08    112.71 o 
   4   5   1     5120.32     5413.06    239.13 o 
   5   5   1     3988.10     3937.19    207.14 o 
   6   5   1     1935.10     1797.25    123.37 o 
   7   5   1      636.76      616.85     68.54 o 
   8   5   1       18.90       80.72     50.26 o 
  -4   6   1     1101.97     1236.75    103.57 o 
  -3   6   1     1561.22     1858.17    123.37 o 
  -2   6   1     1459.11     1448.46    112.71 o 
  -1   6   1       31.63       16.43     33.51 o 
   0   6   1     5881.68     6683.18    287.10 o 
   1   6   1     5253.84     6313.78    436.37 o 
   2   6   1     2909.40     3116.10    277.20 o 
   3   6   1     5140.27     5609.54    265.02 o 
   4   6   1     2503.41     2657.79    158.40 o 
   5   6   1      279.84      252.83     45.69 o 
   6   6   1      331.41      459.97     60.92 o 
   7   6   1      888.85      764.59     74.63 o 
  -3   7   1      247.88      220.85     60.92 o 
  -2   7   1     1554.68     1754.60    121.85 o 
  -1   7   1     3891.30     4322.53    234.56 o 
   0   7   1     2991.10     3449.14    335.84 o 
   1   7   1     1948.11     2117.36    109.66 o 
   2   7   1      344.12      365.54     45.69 o 
   3   7   1     1223.81     1210.86     86.82 o 
   4   7   1     1177.31     1221.52     85.29 o 
   5   7   1     2147.04     2002.86    130.99 o 
   6   7   1     2706.99     2328.80    159.92 o 
   7   7   1      690.71      674.73     74.63 o 
  -1   8   1       64.02       80.72     53.31 o 
   0   8   1      299.48      341.17     53.31 o 
   1   8   1     1337.97     1391.66     70.82 o 
   2   8   1     2568.01     2561.24    126.86 o 
   3   8   1     2820.89     2904.53    153.83 o 
   4   8   1     3011.01     3116.24    198.00 o 
   5   8   1      509.54      470.63     67.02 o 
   6   8   1      272.78      201.05     54.83 o 
   1   9   1     1228.06     1174.30    112.71 o 
   2   9   1      356.21      374.92     47.98 o 
   3   9   1        0.59       55.47     32.26 o 
   4   9   1      308.85      255.88     54.83 o 
  -5  -8   2      402.90      261.97     57.88 o 
  -4  -8   2       15.47        1.52     45.69 o 
  -3  -8   2      407.37      408.43    127.18 o 
  -2  -8   2     2023.34     2050.79    106.08 o 
  -1  -8   2     2454.54     2877.45    135.00 o 
   0  -8   2     1684.70     1916.30    167.54 o 
  -6  -7   2      195.29      181.25     51.79 o 
  -5  -7   2     1591.61     1652.55    135.55 o 
  -4  -7   2     3392.99     3553.37    205.62 o 
  -3  -7   2     2913.61     3391.92    191.91 o 
  -2  -7   2     1716.76     1974.76     92.93 o 
  -1  -7   2      199.94      166.81     44.93 o 
   0  -7   2      158.60      231.77     48.74 o 
   1  -7   2      997.12     1008.07     57.45 o 
   2  -7   2     1353.09     1562.69    111.19 o 
  -7  -6   2     1118.69     1122.52    109.66 o 
  -6  -6   2     1933.37     1972.40    155.36 o 
  -5  -6   2     1852.82     1935.85    130.99 o 
  -4  -6   2      109.21      249.79     51.79 o 
  -3  -6   2      256.11      263.31     64.73 o 
  -2  -6   2     2795.00     3378.90    119.00 o 
  -1  -6   2     4292.17     4981.08    226.94 o 
   0  -6   2     3888.62     4507.26    197.92 o 
   1  -6   2     2615.05     2818.69    110.07 o 
   2  -6   2      589.54      674.96    102.81 o 
   3  -6   2        3.53      -12.18     45.69 o 
  -7  -5   2       69.27       86.82     44.17 o 
  -6  -5   2        5.37       83.77     39.60 o 
  -5  -5   2     1917.93     1980.02    129.46 o 
  -4  -5   2     5226.91     5334.84    686.91 o 
  -3  -5   2     7766.79     8159.96   1063.88 o 
  -2  -5   2     4916.28     4918.42    494.24 o 
  -1  -5   2      674.43      738.89     36.96 o 
   0  -5   2        6.48       47.93     13.88 o 
   1  -5   2     1158.70     1166.63     98.71 o 
   2  -5   2     2003.40     2193.96    291.67 o 
   3  -5   2     2305.17     2264.73    323.66 o 
   4  -5   2     1619.82     1577.92    118.80 o 
  -8  -4   2      359.73      383.82     63.97 o 
  -7  -4   2     1452.12     1495.67     99.00 o 
  -6  -4   2     2673.52     2598.39    158.40 o 
  -5  -4   2     2079.33     2243.51    130.99 o 
  -4  -4   2     1589.74     1545.52    147.74 o 
  -3  -4   2      278.66      316.80     38.08 o 
  -2  -4   2     3754.18     4653.04    182.77 o 
  -1  -4   2     6495.72     6969.38    311.29 o 
   0  -4   2     9084.76     8314.56   1057.96 o 
   1  -4   2     6512.71     7020.82    376.80 o 
   2  -4   2     2164.52     2119.20    174.77 o 
   3  -4   2      317.24      288.35     86.82 o 
   4  -4   2      151.01      168.82    111.19 o 
   5  -4   2      388.29      467.59     60.92 o 
  -8  -3   2      343.74      364.02     54.83 o 
  -7  -3   2      459.06      339.65     57.88 o 
  -6  -3   2       33.85       35.03     31.98 o 
  -5  -3   2      999.53     1009.81     65.49 o 
  -4  -3   2     4453.55     4946.28    418.09 o 
  -3  -3   2     9139.94    10901.81    628.27 o 
  -2  -3   2     9114.71    10960.50    625.99 o 
  -1  -3   2     9828.35     9779.82    276.01 o 
   0  -3   2     2484.52     2555.98    151.84 o 
   1  -3   2     1702.22     1298.21    239.03 o 
   2  -3   2     3479.38     3076.88    495.52 o 
   3  -3   2     5353.47     4312.17   1231.28 o 
   5  -3   2      971.57      700.03    130.99 o 
   6  -3   2      172.51      120.32     51.79 o 
  -8  -2   2      207.00      137.08     42.65 o 
  -7  -2   2      906.45      926.04     68.54 o 
  -6  -2   2     1493.84     1754.60     99.00 o 
  -5  -2   2     4979.11     5697.88    233.03 o 
  -4  -2   2     5866.99     6153.08   1150.63 o 
  -3  -2   2     1253.88     1270.76    159.92 o 
  -2  -2   2     2295.90     2715.35    103.57 o 
  -1  -2   2     9674.95    10494.80    328.53 o 
   0  -2   2    12619.76    10752.69    421.18 o 
   1  -2   2    10092.72     6799.40   2471.21 o 
   2  -2   2    11191.39     9667.71   1050.74 o 
   3  -2   2     2178.42     2015.50    232.59 o 
   4  -2   2      226.11      197.57     23.08 o 
   5  -2   2      562.76      509.46     31.79 o 
   6  -2   2      815.88      606.57     73.11 o 
  -7  -1   2      397.15      427.99     45.69 o 
  -6  -1   2      639.95      479.29    134.03 o 
  -5  -1   2      430.85      388.43     35.03 o 
  -4  -1   2     3904.93     3753.92    473.99 o 
  -3  -1   2     6115.16     6769.20    260.41 o 
  -2  -1   2    17443.04    16730.19   3954.92 o 
  -1  -1   2    15801.36    18687.17    661.84 o 
   0  -1   2     3896.25     3324.20    217.03 o 
   1  -1   2       56.42       35.79      7.02 o 
   2  -1   2     1220.23     1284.18     44.19 o 
   3  -1   2     5082.04     5037.95    266.35 o 
   4  -1   2     6270.46     5143.47    242.17 o 
   5  -1   2     3819.61     3323.14    672.44 o 
   6  -1   2      466.24      531.56     48.74 o 
   7  -1   2        4.72       28.94     33.51 o 
  -7   0   2      402.76      300.05     42.65 o 
  -6   0   2     1933.90     2234.37    147.74 o 
  -5   0   2     4122.27     2929.82   1842.94 o 
  -4   0   2     4303.95     3617.48    703.48 o 
  -3   0   2     3855.00     3314.33    818.49 o 
  -2   0   2      569.79      544.27    108.29 o 
  -1   0   2      700.96      706.09    123.64 o 
   0   0   2     6920.11     1270.72   1307.57 o 
   1   0   2    35853.22    26757.90   5882.44 o 
   2   0   2    16240.89    15258.81   1721.64 o 
   3   0   2     4198.39     4120.41    574.01 o 
   4   0   2      275.70      331.37     15.55 o 
   5   0   2      196.03      229.09     35.79 o 
   6   0   2      844.43      988.49     73.11 o 
   7   0   2      850.18     1073.78     89.86 o 
  -5   1   2        3.19        3.98     12.70 o 
  -4   1   2     1272.85     1284.73    190.45 o 
  -3   1   2    10101.08    11295.84    752.07 o 
  -2   1   2    14139.26    14881.99   1020.53 o 
  -1   1   2     8658.93     9245.64    236.81 o 
   0   1   2    11731.46    13567.76    368.12 o 
   1   1   2       75.82       97.91      6.36 o 
   2   1   2       18.61       25.90      5.56 o 
   3   1   2     3724.75     3627.06    376.30 o 
   4   1   2     8409.07     9767.52    222.15 o 
   5   1   2     4079.43     4490.61    300.35 o 
   6   1   2     1630.08     1679.97     99.00 o 
   7   1   2      288.32      293.96     54.83 o 
  -6   2   2      866.46      577.25     53.31 o 
  -5   2   2     2164.31     1961.69    285.58 o 
  -4   2   2     4768.10     4373.02    820.95 o 
  -3   2   2     5259.91     4906.60    429.89 o 
  -2   2   2      112.92      122.35      9.36 o 
  -1   2   2     1659.93     1869.18     39.94 o 
   0   2   2     8837.44    10448.76    177.67 o 
   1   2   2     7443.84     8540.68    168.44 o 
   2   2   2    10793.07    12339.92    257.09 o 
   3   2   2    12330.16    13434.26    312.43 o 
   4   2   2     1985.56     2134.08     73.90 o 
   5   2   2      210.51      217.46     20.54 o 
   6   2   2      812.15      910.81     65.49 o 
   7   2   2     1418.81     1600.77    114.23 o 
   8   2   2      550.52      630.56     73.11 o 
  -6   3   2      481.27      420.37     63.97 o 
  -5   3   2       80.61       71.59     33.51 o 
  -4   3   2      148.35      165.73     33.11 o 
  -3   3   2     1695.76     1458.10    237.23 o 
  -2   3   2     7293.59     7410.93    369.47 o 
  -1   3   2    17988.52    18906.74   1082.26 o 
   0   3   2    13488.36    15916.27    264.99 o 
   1   3   2     1116.68     1269.26     25.87 o 
   2   3   2        9.57       22.33      7.97 o 
   3   3   2     2735.89     2622.32     56.20 o 
   4   3   2     4179.52     4088.06    295.83 o 
   5   3   2     4895.13     5136.14    348.79 o 
   6   3   2     2914.47     3352.32    176.68 o 
   7   3   2      582.34      589.44     70.06 o 
   8   3   2      102.26       38.08     45.69 o 
  -5   4   2     1924.29     1654.08    124.89 o 
  -4   4   2     3570.57     2977.64    194.96 o 
  -3   4   2     2754.91     3221.86    119.44 o 
  -2   4   2     1034.62     1173.48     32.72 o 
  -1   4   2       65.45       60.67      9.88 o 
   0   4   2     1688.04     1808.33     56.85 o 
   1   4   2     9752.95    10811.26    197.45 o 
   2   4   2    15121.06    16126.45    451.77 o 
   3   4   2     7633.91     8096.42    296.47 o 
   4   4   2     1937.31     1928.23     92.91 o 
   5   4   2      359.72      359.45     45.69 o 
   6   4   2      233.43      268.06     44.17 o 
   7   4   2      486.65      444.74     54.83 o 
   8   4   2      641.13      737.18     74.63 o 
  -5   5   2      167.31      102.05     51.79 o 
  -4   5   2      104.50       51.79     42.65 o 
  -3   5   2      463.59      484.34     51.79 o 
  -2   5   2     5562.54     6195.56    182.46 o 
  -1   5   2     6138.11     6679.19    537.18 o 
   0   5   2     5899.64     6463.17    224.68 o 
   1   5   2     4240.10     4340.38    128.66 o 
   2   5   2     1380.46     1465.29     40.69 o 
   3   5   2      314.93      314.63     30.98 o 
   4   5   2     3748.74     4246.37    207.14 o 
   5   5   2     4539.96     5132.81    283.29 o 
   6   5   2     1959.14     2089.68    121.85 o 
   7   5   2      816.32      782.87     71.59 o 
   8   5   2      258.00      202.57     54.83 o 
  -4   6   2     1571.53     1443.89    111.19 o 
  -3   6   2     2363.82     2814.67    147.74 o 
  -2   6   2      851.40      894.05     74.63 o 
  -1   6   2      985.48     1071.78     39.81 o 
   0   6   2      173.41      149.32     27.70 o 
   1   6   2     4989.10     5188.97    339.92 o 
   2   6   2     5462.47     6037.11    640.46 o 
   3   6   2     5814.29     6023.82    280.25 o 
   4   6   2     3374.33     3867.12    207.14 o 
   5   6   2      919.26      756.98     63.97 o 
   6   6   2        0.25      -53.31     38.08 o 
   7   6   2      384.18      359.45     57.88 o 
  -3   7   2      113.23       94.43     54.83 o 
  -2   7   2     1013.13      959.55     95.95 o 
  -1   7   2     2768.44     2979.16    169.06 o 
   0   7   2     3310.60     3716.82    386.86 o 
   1   7   2     2569.42     2621.29    102.34 o 
   2   7   2     3154.95     3302.06    190.39 o 
   3   7   2        7.84       21.32     33.51 o 
   4   7   2     1732.94     1780.49    114.23 o 
   5   7   2     1423.16     1261.12     89.86 o 
   6   7   2     1743.45     1550.51    117.28 o 
   7   7   2     1104.97      944.32     92.91 o 
  -1   8   2      312.99      406.66     63.97 o 
   0   8   2       13.47       59.40     45.69 o 
   1   8   2      251.12      212.66     35.03 o 
   2   8   2     1750.52     1929.75    124.89 o 
   3   8   2     3403.35     3551.84    199.52 o 
   4   8   2     3075.56     3026.38    196.48 o 
   5   8   2     1929.99     1641.89    126.42 o 
   6   8   2        5.91       12.18     50.26 o 
   1   9   2     1546.23     1402.77    108.14 o 
   2   9   2     1023.64      917.47    143.17 o 
   3   9   2      211.98      111.19     42.65 o 
   4   9   2       15.02       10.66     44.17 o 
  -5  -8   3      946.64      784.39     94.43 o 
  -4  -8   3      167.72      269.59     54.83 o 
  -3  -8   3       94.89      125.20     31.43 o 
  -2  -8   3      853.27      744.79     76.15 o 
  -1  -8   3     1377.83     1420.21    101.29 o 
   0  -8   3     1792.40     2161.83    109.84 o 
  -6  -7   3        9.73      -16.75     48.74 o 
  -5  -7   3      704.89      836.18     82.25 o 
  -4  -7   3     2595.75     2653.22    169.06 o 
  -3  -7   3     3399.35     3617.61    281.01 o 
  -2  -7   3     2621.33     2606.01    153.83 o 
  -1  -7   3      597.19      601.36     41.20 o 
   0  -7   3        5.33        2.28     25.85 o 
   1  -7   3      243.29      237.07     62.45 o 
   2  -7   3      757.08      881.87    103.57 o 
  -7  -6   3      907.23      702.14     77.68 o 
  -6  -6   3     1852.35     1839.89    146.22 o 
  -5  -6   3     2586.28     2566.41    169.06 o 
  -4  -6   3     1092.74     1038.75     86.82 o 
  -3  -6   3       18.98       19.80     38.08 o 
  -2  -6   3     1337.67     1485.31    111.95 o 
  -1  -6   3     3061.63     3586.64    142.65 o 
   0  -6   3     2948.07     3538.59    218.56 o 
   1  -6   3     2736.53     3139.96    144.69 o 
   2  -6   3     1189.29     1230.91     79.20 o 
   3  -6   3      191.16      254.36     54.83 o 
  -7  -5   3      207.49      236.08     50.26 o 
  -6  -5   3      113.96      108.14     41.12 o 
  -5  -5   3      389.71      332.03     50.26 o 
  -4  -5   3     3372.86     2892.86    429.51 o 
  -3  -5   3     5543.75     5965.94    309.19 o 
  -1  -5   3     2903.60     3010.67    260.45 o 
   0  -5   3      496.99      512.61     34.46 o 
   1  -5   3      172.95      163.67     24.49 o 
   2  -5   3      824.31      814.20    217.04 o 
   3  -5   3     1606.29     1364.04    203.33 o 
   4  -5   3     1800.10     2059.22    146.22 o 
  -7  -4   3      651.26      773.73     71.59 o 
  -6  -4   3     2846.80     3014.19    173.63 o 
  -5  -4   3     3691.76     4002.68    236.08 o 
  -4  -4   3     1496.30     1492.63     92.91 o 
  -3  -4   3     1862.85     2331.85    112.71 o 
  -2  -4   3       18.87        7.62     25.89 o 
  -1  -4   3     3525.17     4104.50    192.67 o 
   0  -4   3     7850.88     8491.60    230.23 o 
   1  -4   3     8221.94     8575.68    747.63 o 
   2  -4   3     3356.67     2851.67    845.31 o 
   3  -4   3      872.27      636.65     44.17 o 
   4  -4   3        1.22        5.61     20.29 o 
   5  -4   3      127.08       56.35     51.79 o 
  -8  -3   3      530.73      502.62     60.92 o 
  -7  -3   3      795.62      830.08     80.72 o 
  -6  -3   3      468.26      504.14     50.26 o 
  -5  -3   3      162.66      165.22     41.12 o 
  -4  -3   3     2965.62     3455.89    153.83 o 
  -3  -3   3     7311.46     8763.86    351.83 o 
  -2  -3   3     6128.16     6526.89    455.40 o 
  -1  -3   3     7336.70     7582.33    284.06 o 
   0  -3   3    12073.75    12507.30   1270.56 o 
   1  -3   3       27.84       30.57      8.51 o 
   2  -3   3     2888.90     2170.04    433.94 o 
   3  -3   3     3242.74     2908.65    704.81 o 
   4  -3   3     2396.12     1337.27     76.15 o 
   5  -3   3     1192.84      898.53    190.39 o 
   6  -3   3      418.59      397.53     70.06 o 
  -8  -2   3        1.10      -12.18     39.60 o 
  -7  -2   3      608.20      749.36     70.06 o 
  -6  -2   3     1885.99     2136.89    135.55 o 
  -5  -2   3     4383.69     4822.00    256.64 o 
  -4  -2   3     4919.97     5065.07    698.44 o 
  -3  -2   3     2310.36     2512.01    136.32 o 
  -2  -2   3       13.79       19.36     10.97 o 
  -1  -2   3      306.59      289.96     13.15 o 
   0  -2   3     6309.11     5117.16    322.84 o 
   1  -2   3    13468.74     8275.51   1532.69 o 
   2  -2   3    12194.58     9550.59   1310.86 o 
   3  -2   3     4545.85     3921.57   1416.47 o 
   4  -2   3       14.66       -4.92     20.02 o 
   5  -2   3       84.44      115.51     42.65 o 
   6  -2   3      194.73      135.59     28.94 o 
  -7  -1   3      687.90      688.44     56.35 o 
  -6  -1   3      920.18      683.26    254.36 o 
  -5  -1   3      138.48      127.38     22.85 o 
  -4  -1   3     1131.00     1246.82     83.79 o 
  -3  -1   3     6472.66     6517.32    815.63 o 
  -2  -1   3    16468.28    14290.57   5346.81 o 
  -1  -1   3    12937.68    13007.35    725.75 o 
   0  -1   3    10256.24     6683.50    587.36 o 
   1  -1   3     2449.50     1658.75    215.06 o 
   2  -1   3      245.71      250.42     19.09 o 
   3  -1   3     4394.25     4263.65    251.12 o 
   4  -1   3     3336.70     3028.96    456.17 o 
   5  -1   3     2448.56     2750.70    123.37 o 
   6  -1   3     1402.99     1078.33    144.69 o 
   7  -1   3      172.20      179.72     41.12 o 
  -7   0   3       94.99      103.57     28.94 o 
  -6   0   3     1181.62     1212.31    165.26 o 
  -5   0   3     4876.20     3157.80   1894.72 o 
  -4   0   3     6275.62     5054.57   1028.57 o 
  -3   0   3     6609.22     5947.63   1581.02 o 
  -2   0   3      180.10      209.42     37.81 o 
  -1   0   3     3457.96     4129.64    106.36 o 
   1   0   3     8157.44     5519.99   1066.14 o 
   2   0   3    10337.38     8849.53   1114.41 o 
   3   0   3     9313.35     9436.97   1230.03 o 
   4   0   3     1984.36     1682.80    588.67 o 
   5   0   3       14.78       31.98     27.42 o 
   6   0   3      268.12      342.70     47.22 o 
   7   0   3      418.07      431.03     57.88 o 
  -6   1   3     1606.34     1949.55    100.52 o 
  -5   1   3      620.22      637.46     28.53 o 
  -4   1   3      325.76      309.07     41.11 o 
  -3   1   3     5007.28     5077.40    547.62 o 
  -2   1   3    14296.29    15434.34   1266.27 o 
  -1   1   3     7993.47     7825.72    293.81 o 
   0   1   3     8881.55     9042.57    374.08 o 
   1   1   3     4895.09     5529.82    119.51 o 
   2   1   3     2454.79     2770.97     63.41 o 
   3   1   3      406.39      427.86     31.90 o 
   4   1   3     6132.75     6820.06    243.84 o 
   5   1   3     4892.28     5498.94    552.71 o 
   6   1   3     2131.22     2656.27    140.12 o 
   7   1   3      508.41      549.84     57.88 o 
  -6   2   3      502.34      322.89     45.69 o 
  -5   2   3     1916.70     2044.76    142.70 o 
  -4   2   3     4537.96     4400.00    679.63 o 
  -3   2   3     9270.27     9693.62    776.69 o 
  -2   2   3     2553.22     2653.52    128.20 o 
  -1   2   3       13.04       32.91      8.97 o 
   0   2   3     3255.48     3912.81     82.16 o 
   1   2   3    12023.64    13901.25    259.97 o 
   2   2   3     9078.00    10631.37    188.13 o 
   3   2   3    12141.86    13800.23    400.52 o 
   4   2   3     4538.14     4968.09    280.95 o 
   5   2   3      551.40      530.34     27.92 o 
   6   2   3      160.32      117.28     35.03 o 
   7   2   3      701.16      811.81     73.11 o 
   8   2   3      399.68      403.62     62.45 o 
  -6   3   3     1051.66      632.08     71.59 o 
  -5   3   3      578.07      386.86     47.22 o 
  -4   3   3        3.20        4.83      8.41 o 
  -3   3   3     1017.26     1119.36     95.51 o 
  -2   3   3     2852.14     3103.36     97.06 o 
  -1   3   3    10116.85    11766.57    312.90 o 
   0   3   3    24153.18    29329.49    498.46 o 
   1   3   3     6498.92     7504.49    132.98 o 
   2   3   3      662.50      675.14     20.52 o 
   3   3   3      653.54      619.72     26.55 o 
   4   3   3     2883.83     2983.70    108.05 o 
   5   3   3     2735.05     2802.56    334.32 o 
   6   3   3     2771.47     3075.12    146.22 o 
   7   3   3     1007.88     1095.10     83.77 o 
   8   3   3      284.94      281.77     54.83 o 
  -5   4   3      922.10      609.24     63.97 o 
  -4   4   3     3025.44     2715.67    166.02 o 
  -3   4   3     3766.24     4299.96    239.40 o 
  -2   4   3     2517.52     2809.79    105.06 o 
  -1   4   3     1510.30     1485.87    126.62 o 
   0   4   3      147.70      197.40      8.72 o 
   1   4   3     3092.06     3263.12     94.68 o 
   2   4   3    17818.04    19233.93    496.16 o 
   3   4   3    14762.63    16032.25    338.61 o 
   4   4   3     2099.85     2001.86     68.69 o 
   5   4   3      806.38      790.48     62.45 o 
   6   4   3       40.77       39.60     33.51 o 
   7   4   3      136.45       74.63     39.60 o 
   8   4   3      373.07      441.70     60.92 o 
  -5   5   3      483.97      297.00     59.40 o 
  -4   5   3      116.21      159.92     53.31 o 
  -3   5   3        6.62        7.62     36.55 o 
  -2   5   3     1793.77     1982.97     66.56 o 
  -1   5   3     6108.10     6194.19    554.01 o 
   0   5   3     9129.35     9926.41    345.39 o 
   1   5   3     7148.46     8254.79    206.11 o 
   2   5   3     2762.92     2916.82    136.11 o 
   3   5   3       14.73       26.18     25.78 o 
   4   5   3     1144.83     1196.95     85.29 o 
   5   5   3     2882.49     2997.44    132.51 o 
   6   5   3     2084.96     2318.14    146.22 o 
   7   5   3      964.00     1063.12     94.43 o 
   8   5   3      668.57      533.08     76.15 o 
  -4   6   3      998.84     1093.58     94.43 o 
  -3   6   3     2748.06     2927.38    147.74 o 
  -2   6   3     1851.51     1904.25    175.16 o 
  -1   6   3     1221.73     1335.63     42.26 o 
   0   6   3      324.29      341.23     35.94 o 
   1   6   3     1303.76     1273.30     78.70 o 
   2   6   3     4269.52     4303.34    156.31 o 
   3   6   3     5620.38     5433.92    199.52 o 
   4   6   3     3798.96     3679.83    304.62 o 
   5   6   3     1882.27     1664.74    102.05 o 
   6   6   3      439.70      466.07     53.31 o 
   7   6   3       11.04      -33.51     44.17 o 
  -3   7   3        7.78       67.02     51.79 o 
  -2   7   3      437.24      399.05     59.40 o 
  -1   7   3     1275.85     1244.47     56.81 o 
   0   7   3     3730.98     3841.89    118.69 o 
   1   7   3     3298.53     3579.90    160.32 o 
   2   7   3     3682.07     3701.09    290.15 o 
   3   7   3     1223.50     1207.04    210.95 o 
   4   7   3      294.49      341.17     47.22 o 
   5   7   3     1239.65     1218.47     85.29 o 
   6   7   3     1506.30     1472.83     97.48 o 
   7   7   3     1121.57     1124.04     95.95 o 
  -1   8   3      843.71      967.16    108.14 o 
   0   8   3      148.01      115.75     47.22 o 
   1   8   3       10.65        7.40     25.59 o 
   2   8   3      607.59      670.16     63.97 o 
   3   8   3     3290.28     3277.69    205.62 o 
   4   8   3     2938.69     2822.28    172.11 o 
   5   8   3     2277.88     2033.32    140.12 o 
   6   8   3      451.13      341.17     60.92 o 
   1   9   3     1833.27     1446.94    135.55 o 
   2   9   3     1759.48     1367.73    123.37 o 
   3   9   3      575.77      514.80     62.45 o 
   4   9   3       54.81       76.15     44.17 o 
   5   9   3      183.32      156.88     63.97 o 
  -4  -8   4      632.21      693.01     80.72 o 
  -3  -8   4       26.45       31.98     29.24 o 
  -2  -8   4      311.03      268.11     35.78 o 
  -1  -8   4      912.17      877.02     61.86 o 
  -6  -7   4       87.23      106.62     53.31 o 
  -5  -7   4      115.48       31.98     47.22 o 
  -4  -7   4     1792.35     1896.25    134.03 o 
  -3  -7   4     2682.55     2767.43    239.13 o 
  -2  -7   4     2623.54     3031.19    244.46 o 
  -1  -7   4     1399.73     1675.74     71.36 o 
   0  -7   4      279.37      320.57     57.12 o 
   1  -7   4       23.24       14.86     28.13 o 
  -7  -6   4      496.27      447.79     71.59 o 
  -6  -6   4     1452.58     1527.66    114.23 o 
  -5  -6   4     2457.84     2674.55    161.45 o 
  -4  -6   4     1764.28     1922.14    135.55 o 
  -3  -6   4      687.74      701.26     99.00 o 
  -2  -6   4       73.97      132.54     29.70 o 
  -1  -6   4     1447.67     1571.97     97.48 o 
   0  -6   4     1909.46     2271.23    227.70 o 
   1  -6   4     2773.91     3348.95    264.26 o 
   2  -6   4     1897.86     2058.40    267.30 o 
   3  -6   4      445.06      516.33     74.63 o 
  -7  -5   4      581.67      696.05     77.68 o 
  -6  -5   4      134.83       53.31     42.65 o 
  -5  -5   4        0.73       35.03     36.55 o 
  -4  -5   4      948.19      994.58     86.82 o 
  -3  -5   4     3739.43     4493.11    226.94 o 
  -2  -5   4     6126.91     7112.98    239.58 o 
  -1  -5   4     4198.99     4756.33    166.71 o 
   0  -5   4     2305.65     2502.48    306.90 o 
   1  -5   4       99.31      133.30     36.55 o 
   2  -5   4      389.66      381.54     83.01 o 
   3  -5   4      924.33      989.25    254.36 o 
   4  -5   4     1339.46     1533.75    130.99 o 
  -7  -4   4      427.81      405.14     59.40 o 
  -6  -4   4     1773.19     1943.46    129.46 o 
  -5  -4   4     3422.10     4129.10    198.00 o 
  -4  -4   4     1871.26     1969.35    115.75 o 
  -3  -4   4     2737.92     3414.77    173.63 o 
  -2  -4   4     1468.12     1773.53     61.18 o 
  -1  -4   4      870.33      979.83     45.69 o 
   0  -4   4     4871.76     5699.74    588.67 o 
   1  -4   4     5860.49     6173.81    695.92 o 
   2  -4   4     3873.37     2590.78    134.03 o 
   3  -4   4     1995.30     1780.81    590.20 o 
   4  -4   4      144.20      159.59     82.25 o 
   5  -4   4       24.20       51.79     54.83 o 
  -7  -3   4     1143.06     1296.15    103.57 o 
  -6  -3   4      661.35      744.79     62.45 o 
  -5  -3   4        5.32       39.53     12.63 o 
  -4  -3   4      308.17      434.08     42.65 o 
  -3  -3   4     1612.94     1663.21     86.82 o 
  -2  -3   4     9437.38    10577.31    593.24 o 
  -1  -3   4    10622.05    11684.24    475.46 o 
   0  -3   4     9582.34     9304.13   1195.36 o 
   1  -3   4     1194.24     1054.41    289.39 o 
   2  -3   4      457.59      485.42     52.52 o 
   3  -3   4     1114.29     1041.96    175.51 o 
   4  -3   4     1567.14     1277.01    273.39 o 
   5  -3   4     1413.69      837.70     67.02 o 
  -7  -2   4      119.90      147.74     35.03 o 
  -6  -2   4     1136.87     1191.73     55.76 o 
  -5  -2   4     4188.85     4274.64    647.07 o 
  -4  -2   4     5794.30     7333.68    281.77 o 
  -3  -2   4     4942.52     5722.54    274.16 o 
  -2  -2   4     1828.41     2208.76     97.48 o 
  -1  -2   4        4.85        4.91      6.54 o 
   0  -2   4     5473.04     4078.51    105.28 o 
   1  -2   4    11223.61     7263.57    790.50 o 
   2  -2   4     4523.84     2817.11    145.46 o 
   3  -2   4     4367.00     4042.28    190.39 o 
   4  -2   4     1412.86     1075.13    176.68 o 
   5  -2   4       51.01       35.73     35.79 o 
   6  -2   4       73.49       26.07     27.02 o 
  -7  -1   4     1085.26     1235.23    108.14 o 
  -6  -1   4     1715.32     1662.60    319.65 o 
  -5  -1   4      737.23      824.47     37.95 o 
  -4  -1   4      372.77      393.65     22.00 o 
  -3  -1   4     3079.99     2639.51    129.46 o 
  -2  -1   4    11096.85    10521.78   2226.76 o 
  -1  -1   4    11687.77    11945.86    280.49 o 
   0  -1   4     9431.25     6724.47   1145.56 o 
   1  -1   4     2984.59     1927.97    124.51 o 
   2  -1   4      445.78      313.11     25.94 o 
   3  -1   4      426.76      461.04     48.21 o 
   4  -1   4     1739.91     1542.08    177.44 o 
   5  -1   4     1950.80     2225.23    117.28 o 
   6  -1   4     2010.70     2083.59    134.03 o 
  -6   0   4      587.18      555.06     65.54 o 
  -5   0   4     3569.91     3651.05    445.11 o 
  -4   0   4     6251.47     5703.51   1192.41 o 
  -3   0   4     6700.14     5276.67   1979.70 o 
  -2   0   4     2098.89     1595.34    523.62 o 
  -1   0   4      450.88      470.47     18.28 o 
   0   0   4       54.67       40.51      6.68 o 
   1   0   4     9813.50     6654.92    838.49 o 
   2   0   4    11516.09     7680.53   1119.58 o 
   3   0   4     8112.52     8793.91    240.94 o 
   4   0   4     3169.31     3630.02    112.71 o 
   5   0   4      618.65      639.70     56.35 o 
   6   0   4       30.65      108.14     33.51 o 
   7   0   4      244.76      367.06     51.79 o 
  -6   1   4     1433.49     1573.35    105.09 o 
  -5   1   4     1607.70     1859.10    103.97 o 
  -4   1   4       82.73       92.85      9.50 o 
  -3   1   4     1103.51     1129.60    131.46 o 
  -2   1   4     8525.05     8719.30    862.21 o 
  -1   1   4    12756.34    11119.14    693.42 o 
   0   1   4    15596.61    13199.01    920.84 o 
   1   1   4     8152.01     8563.38    185.72 o 
   2   1   4     3088.66     2914.55    286.29 o 
   3   1   4       18.49       18.51      7.11 o 
   4   1   4     3411.52     3726.56     92.09 o 
   5   1   4     2724.84     3103.25    140.12 o 
   6   1   4     1665.13     2098.82    129.46 o 
   7   1   4      819.16      916.90     95.95 o 
  -6   2   4      315.47      196.48     38.08 o 
  -5   2   4     1640.81     1471.35    367.60 o 
  -4   2   4     1827.04     1719.37    206.47 o 
  -3   2   4     7158.41     7660.37    462.18 o 
  -2   2   4    10343.39    11357.31    417.16 o 
  -1   2   4     1528.15     1571.75     86.50 o 
   0   2   4      199.41      216.41     10.95 o 
   1   2   4     5562.82     6260.72    124.97 o 
   2   2   4     8912.70     9979.64    178.61 o 
   3   2   4    10584.91    12189.21    264.10 o 
   4   2   4     5003.60     5584.02    155.21 o 
   5   2   4     1519.88     1456.49     38.99 o 
   6   2   4       52.13       91.39     33.51 o 
   7   2   4      214.79      196.48     45.69 o 
  -6   3   4     1066.15      580.30     56.35 o 
  -5   3   4      804.56     1003.56     46.48 o 
  -4   3   4      370.75      386.72     45.07 o 
  -3   3   4       13.29       33.10      6.98 o 
  -2   3   4      662.95      702.00     33.49 o 
  -1   3   4     5945.37     6495.66    275.10 o 
   0   3   4    30581.98    37674.91    683.47 o 
   1   3   4    16550.28    19896.74    322.79 o 
   2   3   4     1440.34     1512.74     39.87 o 
   3   3   4       42.80       45.09      9.28 o 
   4   3   4      919.25      871.42     46.00 o 
   5   3   4     1979.86     2068.09     69.22 o 
   6   3   4     2233.12     2452.17    130.99 o 
   7   3   4     1112.53     1133.18    103.57 o 
   8   3   4      486.14      453.88     63.97 o 
  -5   4   4      388.51      368.59     50.26 o 
  -4   4   4     1814.18     2101.86    155.36 o 
  -3   4   4     3707.65     4247.76    271.07 o 
  -2   4   4     5839.99     7081.60    310.20 o 
  -1   4   4     5190.73     5979.69    302.27 o 
   0   4   4      118.89      134.07     13.25 o 
   1   4   4     2482.37     2756.50     48.69 o 
   2   4   4     5289.85     5694.44    130.03 o 
   3   4   4     9721.81    10414.64    352.18 o 
   4   4   4     4271.58     4463.89    375.08 o 
   5   4   4     2069.20     1839.23    223.14 o 
   6   4   4      663.66      659.50     59.40 o 
   7   4   4       19.10       33.51     39.60 o 
   8   4   4      229.22      313.76     56.35 o 
  -5   5   4     1022.74      756.98     79.20 o 
  -4   5   4      460.51      342.70     51.79 o 
  -3   5   4       99.95       76.99     29.25 o 
  -2   5   4      467.27      479.28     29.30 o 
  -1   5   4     3118.33     3184.25    208.41 o 
   0   5   4     7648.09     8421.79    405.23 o 
   1   5   4     7883.14     8811.25    187.95 o 
   2   5   4     3782.07     3954.87    143.55 o 
   3   5   4      885.21      943.57     34.27 o 
   4   5   4       99.78       90.71     15.60 o 
   5   5   4      637.48      713.00     50.74 o 
   6   5   4     2983.34     3035.52    176.68 o 
   7   5   4     1466.08     1386.01    123.37 o 
  -4   6   4      611.77      525.47     77.68 o 
  -3   6   4     2090.29     1963.26    140.12 o 
  -2   6   4     2707.05     3032.89    146.37 o 
  -1   6   4     2133.04     2190.07    125.68 o 
   0   6   4     1423.52     1402.67     92.63 o 
   1   6   4       23.18       -5.30     20.01 o 
   2   6   4     1759.81     1644.31    100.28 o 
   3   6   4     4424.27     4318.65    197.64 o 
   4   6   4     4365.12     4204.97    230.05 o 
   5   6   4     2862.02     3049.23    161.45 o 
   6   6   4      999.07      913.85     82.25 o 
   7   6   4       77.91       12.18     44.17 o 
  -3   7   4      136.08      198.00     54.83 o 
  -2   7   4       99.97       59.40     44.17 o 
  -1   7   4      542.78      581.06     34.22 o 
   0   7   4     2477.99     2605.44     91.99 o 
   1   7   4     4385.49     4392.99    178.87 o 
   2   7   4     4490.60     4344.65    135.89 o 
   3   7   4     2132.33     1946.88    123.22 o 
   4   7   4       22.29       27.20     38.84 o 
   5   7   4      321.26      228.46     48.74 o 
   6   7   4      978.66      912.33     85.29 o 
   7   7   4     1030.88      997.62    100.52 o 
  -1   8   4     1513.30     1488.06    117.28 o 
   0   8   4      858.64      895.37     58.33 o 
   1   8   4       46.26       36.81     34.89 o 
   2   8   4       98.58      109.96     25.35 o 
   3   8   4     1860.47     1806.45     76.55 o 
   4   8   4     2933.90     2925.86    176.68 o 
   5   8   4     2162.45     1902.34    156.88 o 
   6   8   4      885.45      616.85     76.15 o 
   1   9   4     2183.36     1885.58    161.45 o 
   2   9   4     2071.99     1865.78    144.69 o 
   3   9   4     1237.54     1070.73    102.05 o 
   4   9   4      194.30      111.19     44.17 o 
   5   9   4        0.92       12.18     47.22 o 
  -3  -8   5      297.03      338.13     62.45 o 
  -2  -8   5        3.45       49.53     35.97 o 
  -5  -7   5       17.82      -10.66     48.74 o 
  -4  -7   5      573.08      562.02     70.06 o 
  -3  -7   5     1753.73     1781.10    118.04 o 
  -2  -7   5     2129.52     2436.13    102.81 o 
  -1  -7   5     1831.87     2197.06    102.51 o 
   0  -7   5      955.81     1058.42     76.92 o 
   1  -7   5       68.94       81.47     66.25 o 
  -6  -6   5      862.26      810.28     85.29 o 
  -5  -6   5     2381.65     2586.21    181.25 o 
  -4  -6   5     1826.65     2037.89    140.12 o 
  -3  -6   5      969.51     1060.47     59.20 o 
  -2  -6   5      421.90      466.78     36.55 o 
  -1  -6   5      164.95      169.35     52.55 o 
   0  -6   5     1209.65     1358.26     86.82 o 
   1  -6   5     2218.21     2684.65    271.87 o 
   2  -6   5     1924.70     2730.90    190.39 o 
  -7  -5   5      829.43      790.48     94.43 o 
  -6  -5   5      487.09      344.22     50.26 o 
  -5  -5   5      142.23      182.77     44.17 o 
  -4  -5   5      186.30      134.03     41.12 o 
  -3  -5   5     1681.09     1961.74    112.71 o 
  -2  -5   5     4034.94     4581.19    179.68 o 
  -1  -5   5     3473.17     3984.83    268.83 o 
   0  -5   5     3557.31     3970.06    424.18 o 
   1  -5   5     1473.76     1505.38    189.62 o 
   2  -5   5       47.69       45.92     24.48 o 
   3  -5   5      569.06      507.22    136.32 o 
  -7  -4   5      141.44      149.26     47.22 o 
  -6  -4   5      516.57      409.71     48.74 o 
  -5  -4   5     2272.98     2468.93    140.12 o 
  -4  -4   5     3979.01     4630.19    234.56 o 
  -3  -4   5     3763.17     4253.99    198.00 o 
  -2  -4   5     1803.37     1884.37    121.85 o 
  -1  -4   5        1.15       -2.45     22.08 o 
   0  -4   5     1368.91     1411.53    154.59 o 
   1  -4   5     3666.86     3477.16    977.06 o 
   2  -4   5     3253.10     2380.59    120.32 o 
   3  -4   5     2520.94     2196.30    124.89 o 
   4  -4   5      585.10      586.78    128.70 o 
  -7  -3   5     1084.49     1149.93    103.57 o 
  -6  -3   5     1355.34     1494.15    108.14 o 
  -5  -3   5      670.14      848.36     67.02 o 
  -4  -3   5        1.69       10.66     31.98 o 
  -3  -3   5     1053.96     1195.63     73.11 o 
  -2  -3   5     7799.76     9390.32    309.35 o 
  -1  -3   5     8355.54     9133.86    705.19 o 
   0  -3   5     5451.24     5953.76    243.69 o 
   1  -3   5     2674.86     2413.47    775.25 o 
   2  -3   5      220.12      266.97     27.75 o 
   3  -3   5      168.81      167.36     35.03 o 
   4  -3   5      898.84      841.11     89.86 o 
   5  -3   5      928.63      762.32    201.81 o 
  -7  -2   5        0.40       -6.09     31.98 o 
  -6  -2   5      470.06      518.53     70.82 o 
  -5  -2   5     2436.73     2235.40    369.52 o 
  -4  -2   5     5986.12     7572.80    322.89 o 
  -3  -2   5     7213.32     7393.67   2247.32 o 
  -2  -2   5     2770.48     2906.81     95.87 o 
  -1  -2   5       37.68       61.96      8.78 o 
   0  -2   5      341.27      241.54     21.33 o 
   1  -2   5     3714.79     2523.25     99.32 o 
   2  -2   5     4061.00     2892.35    134.03 o 
   3  -2   5     4508.86     3894.26    609.64 o 
   4  -2   5     2431.07     1828.51    121.85 o 
   5  -2   5      300.99      216.37     53.31 o 
   6  -2   5        0.18       -5.22     38.08 o 
  -7  -1   5      905.88     1064.64     82.25 o 
  -6  -1   5     1759.73     1616.87    428.79 o 
  -5  -1   5     2111.14     2257.57    375.78 o 
  -4  -1   5       74.49       68.71     12.96 o 
  -3  -1   5      399.38      427.69     35.25 o 
  -2  -1   5     5000.08     4715.66    687.08 o 
  -1  -1   5    12149.48    10452.17    862.14 o 
   1  -1   5     5493.69     3762.01    438.33 o 
   2  -1   5     1487.28     1086.65    110.73 o 
   3  -1   5       50.04       33.02     19.63 o 
   4  -1   5      955.36      953.19     45.29 o 
   5  -1   5     1303.36     1168.43    197.24 o 
   6  -1   5     1351.49     1191.06     97.48 o 
  -6   0   5       63.96       65.07     14.62 o 
  -5   0   5     1829.97     1690.72    251.64 o 
  -4   0   5     4768.29     4089.49    860.89 o 
  -3   0   5     8870.58     7410.93   2057.15 o 
  -2   0   5     6904.05     5471.43   1602.08 o 
  -1   0   5      741.96      546.12     30.67 o 
   0   0   5      481.27      340.70     14.11 o 
   1   0   5     3070.64     1837.99     94.86 o 
   2   0   5     9491.34     7503.13   1128.95 o 
   3   0   5     7220.46     7467.31    233.35 o 
   4   0   5     3061.08     3322.38    110.54 o 
   5   0   5     1119.07     1418.00     80.72 o 
   6   0   5       95.42       83.77     36.55 o 
   7   0   5       55.33       97.48     42.65 o 
  -6   1   5     1012.91      700.97    308.43 o 
  -5   1   5     2251.38     2019.87    875.01 o 
  -4   1   5     1131.10      969.08    132.34 o 
  -3   1   5       57.07       60.28      6.62 o 
  -2   1   5     2650.73     2415.26    323.16 o 
  -1   1   5     4177.31     3395.21    188.06 o 
   0   1   5    14671.48     8423.92    634.37 o 
   1   1   5    16840.18    16925.86    368.16 o 
   2   1   5     5711.63     5760.17    502.97 o 
   3   1   5      683.84      678.58     25.30 o 
   4   1   5     1185.48     1321.01     60.28 o 
   5   1   5     1756.89     1744.05    135.55 o 
   6   1   5     1157.20     1251.98     80.72 o 
   7   1   5      802.27     1090.53    103.57 o 
  -6   2   5        5.10       18.31     25.91 o 
  -5   2   5      554.96      559.14     69.97 o 
  -4   2   5     1842.64     1597.94    272.43 o 
  -3   2   5     5325.11     6099.77    122.66 o 
  -2   2   5    11678.53    13318.48    976.13 o 
  -1   2   5     6522.24     6513.11    284.93 o 
   0   2   5     1195.69     1250.97     78.48 o 
   1   2   5      803.58      899.76     21.88 o 
   2   2   5     6544.92     7396.86    148.27 o 
   3   2   5    13093.42    14931.42    273.83 o 
   4   2   5     5186.72     5927.98    163.12 o 
   5   2   5     1206.00     1218.58     47.62 o 
   6   2   5      541.60      606.19     53.31 o 
   7   2   5        0.50       16.75     38.08 o 
  -6   3   5      913.85      986.96     99.00 o 
  -5   3   5     1239.96     1556.23     84.90 o 
  -4   3   5     1716.18     1984.13    141.65 o 
  -3   3   5      721.35      839.67    169.06 o 
  -2   3   5     1302.87     1645.68     57.08 o 
  -1   3   5     4152.24     4535.09    242.54 o 
   0   3   5     9760.70    11742.55    233.14 o 
   1   3   5    14315.54    17099.15    317.62 o 
   2   3   5     5971.77     6525.54    188.77 o 
   3   3   5     1518.52     1714.48     36.27 o 
   4   3   5       17.42       30.48     25.48 o 
   5   3   5      852.96      836.92     47.93 o 
   6   3   5     1569.21     1850.55    112.71 o 
   7   3   5      890.43     1032.65     86.82 o 
  -5   4   5       62.32       83.07     62.45 o 
  -4   4   5     1107.06     1336.22     64.51 o 
  -3   4   5     3664.90     4569.09    293.10 o 
  -2   4   5     5536.21     6845.79    402.09 o 
  -1   4   5     4688.96     5385.21    240.41 o 
   0   4   5     1316.62     1441.42     71.07 o 
   1   4   5       45.07       69.24     10.85 o 
   2   4   5      277.15      267.67     14.40 o 
   3   4   5     4996.30     5168.99    324.80 o 
   4   4   5     7844.41     8222.16    465.38 o 
   5   4   5     3341.31     3195.86    381.71 o 
   6   4   5      977.68      929.08     73.11 o 
   7   4   5       57.04       99.00     44.17 o 
  -5   5   5     1094.24      703.67     71.59 o 
  -4   5   5      934.35     1011.79     97.48 o 
  -3   5   5      817.01      887.47     73.84 o 
  -2   5   5        1.09       12.72     23.57 o 
  -1   5   5     1946.15     1949.87    166.86 o 
   0   5   5     5010.93     5735.19    206.65 o 
   1   5   5     5708.34     6400.55    140.83 o 
   2   5   5     6100.35     6648.61    145.17 o 
   3   5   5     3598.41     3343.93    142.34 o 
   4   5   5      442.08      386.85     36.22 o 
   5   5   5       67.30       82.99     29.49 o 
   6   5   5     1608.81     1547.46    103.57 o 
   7   5   5     1354.40     1241.32    102.05 o 
  -4   6   5      270.17      164.49     51.79 o 
  -3   6   5     1388.56     1718.10    386.10 o 
  -2   6   5     2886.71     3221.32    245.55 o 
  -1   6   5     3333.12     3635.02    195.43 o 
   0   6   5     2954.47     3166.55    157.62 o 
   1   6   5      109.77      138.05     19.57 o 
   2   6   5      488.55      521.79     43.29 o 
   3   6   5     1786.22     1691.28     99.24 o 
   4   6   5     3281.07     3091.73    138.18 o 
   5   6   5     3488.51     3060.53    262.73 o 
   6   6   5     1448.18     1347.93    100.52 o 
   7   6   5      225.23      281.77     62.45 o 
  -3   7   5      511.54      423.42     63.97 o 
  -2   7   5       46.21        4.18     33.18 o 
  -1   7   5       83.83       66.86     26.23 o 
   0   7   5     1416.59     1449.31     71.60 o 
   1   7   5     3910.65     3935.84    122.71 o 
   2   7   5     5028.64     4886.42    155.54 o 
   3   7   5     3371.72     3125.49    163.37 o 
   4   7   5      347.98      403.25     41.45 o 
   5   7   5        4.51       81.59     34.83 o 
   6   7   5      302.35      284.82     53.31 o 
   7   7   5      711.89      683.87     80.72 o 
  -1   8   5     1885.94     1707.38    126.42 o 
   0   8   5     1925.88     1886.21    108.27 o 
   1   8   5      667.93      562.65     35.42 o 
   2   8   5        0.42       34.99     20.98 o 
   3   8   5     1034.22      952.60     53.80 o 
   4   8   5     1900.31     1655.37    130.99 o 
   5   8   5     1802.58     1769.83    127.94 o 
   6   8   5     1232.16     1057.02     97.48 o 
   1   9   5     1998.91     1847.11    109.28 o 
   2   9   5     2113.46     1916.05    137.08 o 
   3   9   5     1934.06     1478.66     86.82 o 
   4   9   5      567.17      418.85     59.40 o 
   5   9   5       66.13       73.11     48.74 o 
  -5  -7   6       49.27       25.89     51.79 o 
  -4  -7   6        8.16        3.05     47.22 o 
  -3  -7   6      491.42      402.10     67.02 o 
  -2  -7   6     1704.02     1817.64     98.01 o 
  -1  -7   6     2046.93     2416.30    186.58 o 
   0  -7   6     1195.06     1314.39    166.02 o 
  -6  -6   6      506.90      490.43     73.11 o 
  -5  -6   6     1461.51     1498.72    112.71 o 
  -4  -6   6     1671.10     1775.92    130.99 o 
  -3  -6   6      951.30     1034.72     58.33 o 
  -2  -6   6     1344.97     1426.56    121.48 o 
  -1  -6   6      242.51      201.87     29.02 o 
   0  -6   6      535.62      538.35     69.30 o 
   1  -6   6     1743.42     1881.50    260.45 o 
   2  -6   6     1316.54     1484.00    300.05 o 
  -7  -5   6      866.13      667.11     89.86 o 
  -6  -5   6      925.81      924.52     82.25 o 
  -5  -5   6      577.06      607.71     76.15 o 
  -4  -5   6        1.96       18.28     42.65 o 
  -3  -5   6      399.70      485.77     30.15 o 
  -2  -5   6     2220.75     2328.74    124.13 o 
  -1  -5   6     3504.09     3762.85    319.09 o 
   0  -5   6     3070.56     3412.75    536.13 o 
   1  -5   6     2093.33     2185.28    368.59 o 
   2  -5   6      100.57       39.60     27.88 o 
   3  -5   6      146.21      135.06     30.34 o 
  -7  -4   6        0.23       44.17     51.79 o 
  -6  -4   6      168.92      266.54     45.69 o 
  -5  -4   6     1503.96     1585.54    112.71 o 
  -4  -4   6     3573.56     4167.17    236.08 o 
  -3  -4   6     4204.11     4865.18    157.24 o 
  -2  -4   6     2749.36     2938.13    113.19 o 
  -1  -4   6      182.68      153.07     20.82 o 
   0  -4   6      170.65      224.75     47.98 o 
   1  -4   6     1731.19     1648.83    279.49 o 
   2  -4   6     1988.75     1913.41    281.77 o 
   3  -4   6     1571.74     1731.46     81.21 o 
   4  -4   6     1107.33     1124.12    163.73 o 
  -7  -3   6      894.83      788.96     83.77 o 
  -6  -3   6     1443.60     1622.09    111.19 o 
  -5  -3   6     1541.48     1955.65    117.28 o 
  -4  -3   6      340.91      342.70     42.65 o 
  -3  -3   6      153.37      179.72     35.03 o 
  -2  -3   6     3434.54     3947.82    255.88 o 
  -1  -3   6     5862.73     6416.96    558.21 o 
   0  -3   6     5512.64     4046.85    208.66 o 
   1  -3   6     3668.78     2312.05    108.14 o 
   2  -3   6      798.64      794.02    118.04 o 
   3  -3   6       30.84       26.07     26.65 o 
   4  -3   6      227.07      170.28     33.51 o 
   5  -3   6      464.94      441.47    101.29 o 
  -7  -2   6      146.41       94.43     36.55 o 
  -6  -2   6       98.17      153.83     33.51 o 
  -5  -2   6     1043.37     1440.84     89.86 o 
  -4  -2   6     3567.67     4450.47    237.60 o 
  -3  -2   6     7441.52     9325.88    339.65 o 
  -2  -2   6     7382.84     7732.35    427.23 o 
  -1  -2   6     1137.33     1006.63    110.18 o 
   0  -2   6       28.08       33.98     12.68 o 
   1  -2   6     1376.49     1058.21    152.29 o 
   2  -2   6     2261.99     1996.30    200.29 o 
   3  -2   6     3350.29     2605.13    506.43 o 
   4  -2   6     2603.58     1958.60    309.19 o 
   5  -2   6      642.18      512.08     39.46 o 
   6  -2   6       67.50       72.86     66.25 o 
  -7  -1   6      973.59      929.08     80.72 o 
  -6  -1   6     1472.57     1084.03    430.27 o 
  -5  -1   6     2459.80     3006.71    114.02 o 
  -4  -1   6      903.39      965.52    143.17 o 
  -3  -1   6       21.25       24.49      6.44 o 
  -2  -1   6      989.28     1031.30     64.73 o 
  -1  -1   6     7773.74     6534.44    203.13 o 
   0  -1   6    11659.53     7510.29    409.10 o 
   1  -1   6     6947.69     4680.44    250.18 o 
   2  -1   6     2210.12     1497.85    112.88 o 
   3  -1   6      662.35      587.58     82.85 o 
   4  -1   6       77.41       56.05     24.07 o 
   5  -1   6      591.59      558.97     56.35 o 
   6  -1   6      959.87      887.96     91.39 o 
  -6   0   6        1.97       10.30     16.24 o 
  -5   0   6     1215.44     1134.34    186.76 o 
  -4   0   6     2122.31     2011.88    201.39 o 
  -3   0   6     2115.48     1896.92    451.10 o 
  -2   0   6    10333.98     7982.26   2497.87 o 
  -1   0   6    10352.40     8441.93    239.46 o 
   0   0   6     2700.97     1892.60     46.97 o 
   1   0   6      953.80      690.09     51.67 o 
   2   0   6     5592.20     4596.01    310.33 o 
   3   0   6     4989.16     4657.61    227.96 o 
   4   0   6     3273.64     3498.48    110.93 o 
   5   0   6     1602.91     1839.89    109.66 o 
   6   0   6      380.39      388.39     53.31 o 
   7   0   6        0.16       56.35     44.17 o 
  -7   1   6      539.93      525.47     65.49 o 
  -6   1   6     1312.95     1307.04     73.94 o 
  -5   1   6     2079.77     2170.05    169.53 o 
  -4   1   6     1427.63     1454.81    157.00 o 
  -3   1   6      677.20      683.49    118.71 o 
  -2   1   6        9.45        8.99      6.48 o 
  -1   1   6     1090.98      676.47     60.24 o 
   0   1   6    14365.96     9173.58    501.88 o 
   1   1   6    29140.69    24945.31    599.85 o 
   2   1   6     4686.18     4435.96    311.40 o 
   3   1   6      362.22      368.25     18.51 o 
   4   1   6        1.49      -16.06     24.37 o 
   5   1   6      293.04      256.58     28.16 o 
   6   1   6      866.61      971.73     86.82 o 
   7   1   6      840.28      912.33     83.77 o 
  -6   2   6      180.98      153.39     72.35 o 
  -5   2   6       82.13       90.42     17.77 o 
  -4   2   6     1625.98     1761.36     52.59 o 
  -3   2   6     3806.56     4526.12    132.64 o 
  -2   2   6     7603.75     6313.15   1001.58 o 
  -1   2   6     7644.21     7614.19    652.36 o 
   0   2   6     4294.11     4236.06    153.93 o 
   1   2   6       26.69       32.09      9.89 o 
   2   2   6     1898.51     1992.07     43.10 o 
   3   2   6     4905.50     5437.83    168.84 o 
   4   2   6     4637.02     5657.22    360.21 o 
   5   2   6     1760.94     1881.61    120.32 o 
   6   2   6     1285.04     1478.92     92.91 o 
   7   2   6      186.14      210.19     45.69 o 
  -6   3   6      769.21      862.07     91.39 o 
  -5   3   6     1560.63     2158.59    107.44 o 
  -4   3   6     1774.16     2598.87    110.42 o 
  -3   3   6     1622.11     2095.43     78.03 o 
  -2   3   6        0.86       23.29     15.69 o 
  -1   3   6     1555.61     1919.78    453.12 o 
   0   3   6     4553.31     4624.71    222.92 o 
   1   3   6     9892.44    11756.10    218.65 o 
   2   3   6     8366.19     9832.23    193.21 o 
   3   3   6     3936.96     3925.84    116.00 o 
   4   3   6      418.23      453.42     26.31 o 
   5   3   6        6.90       -2.52     40.36 o 
   6   3   6      866.22      890.01    133.27 o 
   7   3   6     1227.51     1419.52    130.99 o 
  -5   4   6       37.14       64.85     71.59 o 
  -4   4   6      325.50      328.80     68.52 o 
  -3   4   6     2951.05     3381.61    366.81 o 
  -2   4   6     5618.37     6755.06    413.47 o 
  -1   4   6     4879.98     5500.79    323.82 o 
   0   4   6     3797.13     4400.86    114.32 o 
   1   4   6      389.12      426.54     16.11 o 
   2   4   6       64.91       72.80     13.57 o 
   3   4   6     1800.10     1721.46     56.81 o 
   4   4   6     4687.42     4905.78    432.57 o 
   5   4   6     3453.86     3385.07    160.69 o 
   6   4   6     1667.66     1679.94    232.27 o 
   7   4   6      301.08      239.13     48.74 o 
  -4   5   6     1276.60     1124.08    167.54 o 
  -3   5   6     1444.28     1555.15    139.99 o 
  -2   5   6      433.31      525.13     79.14 o 
  -1   5   6      571.07      512.66     71.94 o 
   0   5   6     3256.37     3469.45     99.15 o 
   1   5   6     3969.32     4408.76    103.97 o 
   2   5   6     4509.16     4898.86    111.62 o 
   3   5   6     5415.83     5475.64    219.33 o 
   4   5   6     1549.03     1653.40    198.00 o 
   5   5   6       54.51      102.14     29.25 o 
   6   5   6      427.21      343.24     39.80 o 
   7   5   6      897.83      784.39     70.06 o 
  -4   6   6       31.99      -28.18     39.85 o 
  -3   6   6      482.99      500.55     91.39 o 
  -2   6   6     2438.79     2547.45    267.25 o 
  -1   6   6     3578.21     3944.62    257.80 o 
   0   6   6     4794.13     5119.87    240.50 o 
   1   6   6     1499.32     1470.53     45.42 o 
   2   6   6       20.68       48.37     23.64 o 
   3   6   6      869.17      850.07     39.92 o 
   4   6   6     1953.70     1804.19     86.36 o 
   5   6   6     2676.57     2474.57    306.90 o 
   6   6   6     1933.36     1807.28     84.16 o 
   7   6   6      465.63      383.82     59.40 o 
  -3   7   6      803.96      783.26     91.39 o 
  -2   7   6      545.47      582.62     85.29 o 
  -1   7   6      201.20      173.17     22.75 o 
   0   7   6      640.39      606.96     34.82 o 
   1   7   6     4061.49     3865.26    125.23 o 
   2   7   6     3962.11     4283.00    140.74 o 
   3   7   6     3473.98     3142.58    110.68 o 
   4   7   6     1110.88      985.40     53.05 o 
   5   7   6      122.42       77.77     79.20 o 
   6   7   6       25.50       51.25     47.22 o 
  -1   8   6     1954.06     2050.59    222.37 o 
   0   8   6     2682.24     2615.63    197.69 o 
   1   8   6     1532.98     1314.18     80.83 o 
   2   8   6      202.53      250.97     26.13 o 
   3   8   6      335.31      247.12     43.41 o 
   4   8   6      871.69      738.01     67.78 o 
   5   8   6      960.36      775.34     66.25 o 
   6   8   6     1634.63     1465.21    124.89 o 
   1   9   6     1053.81      833.93     99.76 o 
   2   9   6     1969.42     1669.31    149.26 o 
   3   9   6     2004.18     1669.31    130.99 o 
   4   9   6     1112.56      912.39     63.43 o 
  -4  -7   7       68.16       76.15     53.31 o 
  -3  -7   7       36.02       30.46     48.74 o 
  -2  -7   7      908.36      881.87     80.72 o 
  -1  -7   7     1739.79     1466.74    147.74 o 
  -5  -6   7      558.06      565.07     70.06 o 
  -4  -6   7     1722.90     1736.32    135.55 o 
  -3  -6   7     1651.41     1913.00    152.31 o 
  -2  -6   7     1185.13     1229.13     94.43 o 
  -1  -6   7      457.40      524.13     74.63 o 
   0  -6   7       13.50       31.79     31.98 o 
   1  -6   7      641.99      611.61    153.07 o 
  -6  -5   7      845.85      954.98     89.86 o 
  -5  -5   7     1180.21     1191.06     89.86 o 
  -4  -5   7      332.39      280.25     41.12 o 
  -3  -5   7       66.43       91.39     39.60 o 
  -2  -5   7     1180.66     1250.71     93.67 o 
  -1  -5   7     2849.69     2923.20    287.86 o 
   0  -5   7     1867.44     2383.64    126.42 o 
   1  -5   7     1442.84     1060.07     88.34 o 
   2  -5   7      724.30      830.62    198.76 o 
   3  -5   7       32.40       19.64     29.93 o 
  -7  -4   7       55.21      -15.23     45.69 o 
  -6  -4   7        4.37      -19.80     38.08 o 
  -5  -4   7      527.46      488.91     59.40 o 
  -4  -4   7     2712.43     3088.83    170.59 o 
  -3  -4   7     3477.85     3959.89    242.17 o 
  -2  -4   7     4101.11     4688.07    222.37 o 
  -1  -4   7      937.15      945.72     85.29 o 
   0  -4   7        2.67        4.37     16.05 o 
   1  -4   7      404.01      363.51     64.73 o 
   2  -4   7      962.07     1083.80    218.56 o 
   3  -4   7     1040.96      987.45     64.59 o 
   4  -4   7     1189.38     1176.16     86.66 o 
  -7  -3   7      587.74      543.74     80.72 o 
  -6  -3   7     1367.91     1463.69    112.71 o 
  -5  -3   7     2088.81     2196.30    166.02 o 
  -4  -3   7     1177.68     1142.32     85.29 o 
  -3  -3   7      116.48      120.90     12.60 o 
  -2  -3   7     1302.02     1253.93     48.74 o 
  -1  -3   7     3635.30     3516.57    467.59 o 
   0  -3   7     3632.35     4167.17    196.48 o 
   1  -3   7     4355.39     4197.50    594.77 o 
   2  -3   7     1522.88     1502.64    263.49 o 
   3  -3   7      298.21      302.99     32.10 o 
   4  -3   7        7.39      -21.07     27.42 o 
   5  -3   7      256.46      259.80     36.59 o 
  -7  -2   7      288.01      336.60     45.69 o 
  -6  -2   7       48.89       59.40     30.46 o 
  -5  -2   7      245.01      266.54     39.60 o 
  -4  -2   7     2442.12     2867.98    143.17 o 
  -3  -2   7     5312.64     6160.90    242.17 o 
  -2  -2   7     5294.50     5120.63    260.45 o 
  -1  -2   7     2723.42     2549.68    325.18 o 
   0  -2   7     1267.84      994.01    129.46 o 
   1  -2   7       92.78       63.15     36.45 o 
   2  -2   7     1238.16     1194.56     72.35 o 
   3  -2   7     2010.84     1893.06    121.31 o 
   4  -2   7     2536.20     2314.14    206.38 o 
   5  -2   7      881.37      710.18     48.67 o 
  -6  -1   7      726.49      601.51    103.06 o 
  -5  -1   7     1290.83     1420.19    116.52 o 
  -4  -1   7     3052.79     3362.40    325.18 o 
  -3  -1   7     1668.59     1888.19    260.45 o 
  -2  -1   7       52.97       56.04     16.12 o 
  -1  -1   7     3357.25     2600.55    100.40 o 
   0  -1   7     6110.84     4265.13    124.10 o 
   1  -1   7     7283.48     5384.05    312.34 o 
   2  -1   7     4921.71     3756.93    131.77 o 
   3  -1   7     1690.62     1521.42    169.77 o 
   4  -1   7        1.78       41.12     23.40 o 
   5  -1   7      190.25      150.79     36.55 o 
   6  -1   7      396.88      333.56     50.26 o 
  -6   0   7       73.32       89.38     24.88 o 
  -5   0   7       16.25       22.32     15.17 o 
  -4   0   7      732.17      696.38    124.49 o 
  -3   0   7     1959.74     2260.44    286.34 o 
  -2   0   7    11025.39    11066.87    588.67 o 
  -1   0   7    13162.66     9293.32    260.44 o 
   0   0   7     2235.73     1627.56     40.32 o 
   1   0   7       26.28       31.10      9.46 o 
   2   0   7     1074.51      754.72     25.47 o 
   3   0   7     2298.92     1852.57    151.97 o 
   4   0   7     2901.53     3118.58    146.98 o 
   5   0   7     1977.31     2179.54    144.69 o 
   6   0   7      658.64      747.84     79.20 o 
  -6   1   7      796.80      637.88    193.43 o 
  -5   1   7     1881.57     2156.45    151.19 o 
  -4   1   7     2298.71     2216.68    243.64 o 
  -3   1   7     2405.36     2202.23    530.56 o 
  -2   1   7      170.85      135.75     13.41 o 
  -1   1   7     2202.38     1477.74     40.06 o 
   0   1   7     3601.39     2227.52    108.24 o 
   1   1   7     8918.01     6827.86    158.40 o 
   2   1   7     6845.01     6417.01    384.25 o 
   3   1   7     2860.72     3115.02     94.34 o 
   4   1   7      687.84      733.77     37.65 o 
   5   1   7       16.82       46.99     34.27 o 
   6   1   7      473.79      600.10     54.83 o 
   7   1   7      590.94      798.10     73.11 o 
  -6   2   7      374.92      289.66    126.42 o 
  -5   2   7       69.59      105.64     17.10 o 
  -4   2   7      361.55      478.14     67.02 o 
  -3   2   7     2372.06     2650.24    169.94 o 
  -2   2   7     7507.13     7021.70    988.25 o 
  -1   2   7     7226.50     5793.73    668.78 o 
   0   2   7     4790.36     3821.98    579.29 o 
   1   2   7      584.52      497.75     19.35 o 
   2   2   7       12.84       35.51     11.65 o 
   3   2   7      514.35      579.23     24.33 o 
   4   2   7     4585.53     5079.45    162.36 o 
   5   2   7     3354.51     3843.60    301.57 o 
   6   2   7     1052.34     1171.26     97.48 o 
   7   2   7      218.44      121.85     45.69 o 
  -6   3   7      362.51      414.87    156.88 o 
  -5   3   7     1621.49     1844.00    102.81 o 
  -4   3   7     2604.47     2347.63   1034.18 o 
  -3   3   7     2470.54     2908.52    193.43 o 
  -2   3   7      348.26      330.92     40.83 o 
  -1   3   7      313.85      291.70     34.28 o 
   0   3   7     2396.31     2577.48     61.30 o 
   1   3   7     6964.74     7407.04    162.08 o 
   2   3   7     5426.49     5994.41    143.98 o 
   3   3   7     4763.41     5202.59    164.35 o 
   4   3   7     1696.27     1821.12     93.58 o 
   5   3   7      128.29      152.66     27.94 o 
   6   3   7      199.59      218.88     34.27 o 
   7   3   7      839.68      912.33     89.86 o 
  -5   4   7      206.09      185.04     25.36 o 
  -4   4   7       14.37       -0.07     14.58 o 
  -3   4   7     1515.58     1586.66    174.89 o 
  -2   4   7     4383.49     4915.61    329.80 o 
  -1   4   7     3898.14     4246.26    319.02 o 
   0   4   7     3971.00     5027.07    166.01 o 
   1   4   7     2586.81     3127.10     66.41 o 
   2   4   7      552.56      565.17     42.68 o 
   3   4   7      472.41      431.29     29.93 o 
   4   4   7     2976.80     2941.80    335.83 o 
   5   4   7     2517.74     2614.85    117.31 o 
   6   4   7     1801.08     1785.86    339.65 o 
   7   4   7      489.31      618.37     71.59 o 
  -4   5   7     1500.24     1531.61    389.91 o 
  -3   5   7     1923.21     2349.53    217.81 o 
  -2   5   7     1424.75     1608.55    175.38 o 
  -1   5   7       41.96       54.67     17.00 o 
   0   5   7      814.16      731.41     25.10 o 
   1   5   7     3256.41     3665.87     90.08 o 
   2   5   7     4971.65     5292.74    147.06 o 
   3   5   7     5724.08     6047.93    196.53 o 
   4   5   7     2289.08     2176.21    193.43 o 
   5   5   7      347.76      354.03     35.79 o 
   6   5   7       55.77      103.06     38.08 o 
   7   5   7      423.96      441.70     62.45 o 
  -3   6   7       11.14       28.46     32.52 o 
  -2   6   7     1913.90     2043.11    243.25 o 
  -1   6   7     4364.03     4409.75    303.25 o 
   0   6   7     4270.58     4995.98    308.43 o 
   1   6   7     2497.23     2660.25     96.79 o 
   2   6   7      407.66      381.79     23.74 o 
   3   6   7       78.52       86.49     18.95 o 
   4   6   7     1159.66     1002.94     67.67 o 
   5   6   7     1809.23     1805.48    195.72 o 
   6   6   7     1592.15     1550.42    106.62 o 
   7   6   7      638.93      670.16     79.20 o 
  -2   7   7     1143.90     1211.18    165.26 o 
  -1   7   7      500.36      473.12     66.19 o 
   0   7   7       18.01       29.60     22.83 o 
   1   7   7     2171.68     2162.74    104.33 o 
   2   7   7     2397.39     2489.89     79.40 o 
   3   7   7     2813.11     2963.48    151.39 o 
   4   7   7     2560.85     2286.34    111.37 o 
   5   7   7      772.50      642.48     47.89 o 
   6   7   7        9.27      -17.39     32.92 o 
  -1   8   7     1505.85     1356.96    225.42 o 
   0   8   7     2632.32     2603.41    149.59 o 
   1   8   7     1636.88     1558.99     82.25 o 
   2   8   7      919.02      871.75     54.64 o 
   3   8   7      115.52       82.30     26.26 o 
   4   8   7      427.16      363.89     44.48 o 
   5   8   7      760.36      584.70     51.95 o 
   6   8   7     1250.04     1003.93    166.78 o 
   1   9   7      268.05      234.19     31.32 o 
   2   9   7     1001.12     1072.07     68.52 o 
   3   9   7     1694.24     1535.27    118.80 o 
   4   9   7     1416.67     1142.70     73.87 o 
  -5  -6   8      247.81      231.51     57.88 o 
  -4  -6   8     1171.37     1357.07    127.94 o 
  -3  -6   8     1651.06     1687.58    150.79 o 
  -2  -6   8     1104.82     1110.33    124.89 o 
  -1  -6   8      576.26      482.82     63.97 o 
   0  -6   8      116.53       77.02     28.16 o 
   1  -6   8       86.47      141.65     32.31 o 
  -6  -5   8      839.21      804.19     82.25 o 
  -5  -5   8     1278.68     1075.30    105.09 o 
  -4  -5   8     1034.85      956.50     82.25 o 
  -3  -5   8       23.80      -44.17     36.55 o 
  -2  -5   8      318.82      287.86     51.79 o 
  -1  -5   8     1338.14     1456.17    207.90 o 
   0  -5   8     1602.92     1146.89    115.75 o 
   1  -5   8     1376.49     1474.68    221.61 o 
   2  -5   8      827.43      968.52    241.41 o 
  -6  -4   8       46.88       33.51     41.12 o 
  -5  -4   8        6.00      105.09     41.12 o 
  -4  -4   8     1572.47     1809.43    129.46 o 
  -3  -4   8     2877.86     3133.75    328.99 o 
  -2  -4   8     3299.31     3396.58    415.80 o 
  -1  -4   8     1931.41     1474.35    111.19 o 
   0  -4   8      285.36      273.45     26.86 o 
   1  -4   8        4.68       68.05     47.98 o 
   2  -4   8      479.97      590.75     45.69 o 
   3  -4   8      756.44      848.37    106.62 o 
  -6  -3   8     1100.15     1212.38    100.52 o 
  -5  -3   8     1876.33     2082.06    134.03 o 
  -4  -3   8     1002.24     1092.06     80.72 o 
  -3  -3   8      857.36      871.67    124.89 o 
  -2  -3   8       30.40       40.39     15.99 o 
  -1  -3   8     1963.74     1468.26    114.23 o 
   0  -3   8     2167.35     1541.37    108.14 o 
   1  -3   8     3185.01     3203.12    395.24 o 
   2  -3   8     2629.93     2911.18    120.10 o 
   3  -3   8      675.90      607.09     71.59 o 
   4  -3   8       16.58       54.22     43.41 o 
  -7  -2   8      291.92      274.16     51.79 o 
  -6  -2   8      325.94      330.51     45.69 o 
  -5  -2   8        8.14      -22.85     27.42 o 
  -4  -2   8      730.87      884.91     68.54 o 
  -3  -2   8     3113.98     3620.08    141.65 o 
  -2  -2   8     5043.50     4444.38    237.60 o 
  -1  -2   8     3176.22     2354.15    154.59 o 
   0  -2   8     3019.42     2405.74    254.71 o 
   1  -2   8      450.18      447.95     69.97 o 
   2  -2   8      552.49      550.35     35.97 o 
   3  -2   8      998.74     1032.31     51.95 o 
   4  -2   8     1782.40     1718.62     78.53 o 
   5  -2   8      975.85      950.41     83.77 o 
  -7  -1   8      164.75       63.97     35.03 o 
  -6  -1   8      744.97      566.98    101.50 o 
  -5  -1   8     1454.51     1792.68    118.80 o 
  -4  -1   8     2918.02     3516.81    172.11 o 
  -3  -1   8     2543.00     3105.58    137.08 o 
  -2  -1   8      267.58      298.53     36.55 o 
  -1  -1   8     1011.41      659.50     62.45 o 
   0  -1   8     3447.61     2355.21    329.75 o 
   1  -1   8     3973.96     3168.03    134.03 o 
   2  -1   8     3303.83     2875.59    179.72 o 
   3  -1   8     3596.85     3041.38    293.19 o 
   4  -1   8      409.31      333.56     48.74 o 
   5  -1   8      151.85      141.65     41.12 o 
   6  -1   8      129.61       92.91     48.74 o 
  -6   0   8      430.24      279.54     49.50 o 
  -5   0   8      197.76      275.76     26.38 o 
  -4   0   8      574.70      545.04     83.77 o 
  -3   0   8     2225.23     2348.78    176.68 o 
  -2   0   8     3278.83     3244.46    178.96 o 
  -1   0   8     6516.63     4445.33    156.70 o 
   0   0   8     5774.93     4627.13    114.48 o 
   1   0   8     1347.82     1012.83     40.88 o 
   2   0   8       29.20       21.20     11.15 o 
   3   0   8      872.02      691.30     73.91 o 
   4   0   8     1777.75     1856.01    105.09 o 
   5   0   8     1661.15     1765.26    115.75 o 
   6   0   8      940.56     1035.70    102.05 o 
  -6   1   8      316.70      362.67     93.67 o 
  -5   1   8     1698.68     1597.65    230.75 o 
  -4   1   8     3459.40     3283.64    566.17 o 
  -3   1   8     2548.28     2181.20    345.15 o 
  -2   1   8      840.52      586.05     19.69 o 
  -1   1   8      257.91      223.85     14.90 o 
   0   1   8      777.94      539.99     34.30 o 
   1   1   8     3735.43     2546.18     96.83 o 
   2   1   8     7998.36     6732.96    412.27 o 
   3   1   8     4370.98     4517.37    133.88 o 
   4   1   8      987.81     1208.81     58.39 o 
   5   1   8       28.41       30.20     32.75 o 
   6   1   8       94.40      105.09     42.65 o 
  -6   2   8      597.26      683.44     45.71 o 
  -5   2   8      459.87      351.27     55.06 o 
  -4   2   8       34.97       41.06     30.86 o 
  -3   2   8      917.50      772.33    156.97 o 
  -2   2   8     5718.15     4672.28    894.39 o 
  -1   2   8     7121.23     5211.43    928.32 o 
   0   2   8     3798.97     2922.49     93.67 o 
   1   2   8     2181.53     1944.25     57.01 o 
   2   2   8      130.73      128.33     20.91 o 
   3   2   8       55.00       63.35     12.82 o 
   4   2   8     1462.57     1518.12     66.18 o 
   5   2   8     2328.21     2702.52    217.80 o 
   6   2   8     1143.13     1350.98     97.48 o 
   7   2   8      364.05      571.16     68.54 o 
  -5   3   8      975.84     1068.44     63.53 o 
  -4   3   8     1679.36     2115.87    117.84 o 
  -3   3   8     2987.90     3692.31    146.38 o 
  -2   3   8     1873.09     1673.36    470.63 o 
  -1   3   8       67.65       59.39     14.29 o 
   0   3   8      234.55      230.38     55.91 o 
   1   3   8     4075.74     4195.74    126.41 o 
   2   3   8     4876.18     5540.77    278.47 o 
   3   3   8     4074.01     4653.06    176.53 o 
   4   3   8     2538.60     2611.04    174.94 o 
   5   3   8      422.68      367.24     98.24 o 
   6   3   8        7.65       38.88     27.45 o 
   7   3   8      244.49      229.99     51.79 o 
  -5   4   8      399.94      481.00    188.86 o 
  -4   4   8       70.97       61.96     17.37 o 
  -3   4   8      195.98      187.97     45.02 o 
  -2   4   8     1693.41     1820.24    225.29 o 
  -1   4   8     4144.56     4925.65    238.36 o 
   0   4   8     7504.63     8918.24    218.35 o 
   1   4   8     3918.54     4529.74     96.64 o 
   2   4   8      794.35      774.49     39.57 o 
   3   4   8        7.39       53.31     31.22 o 
   4   4   8     1545.74     1571.29    220.85 o 
   5   4   8     1693.04     1700.33    104.33 o 
   6   4   8     1233.79     1477.40    105.09 o 
   7   4   8      667.55      642.74     73.11 o 
  -4   5   8     1508.40     1214.35    466.83 o 
  -3   5   8     2352.36     2643.99    263.61 o 
  -2   5   8     1813.37     2099.31    170.45 o 
  -1   5   8      492.91      567.03     74.53 o 
   0   5   8        7.02       -6.39     19.35 o 
   1   5   8     1089.50     1163.53     36.05 o 
   2   5   8     3548.00     3676.77    160.48 o 
   3   5   8     5420.52     5706.26    302.33 o 
   4   5   8     2422.70     2531.84    146.98 o 
   5   5   8      732.92      715.18     46.62 o 
   6   5   8       70.47      104.33     32.75 o 
   7   5   8      155.90      136.57     41.12 o 
  -3   6   8       10.46        1.24     30.68 o 
  -2   6   8      556.44      592.22     41.94 o 
  -1   6   8     2557.97     2533.85    297.38 o 
   0   6   8     3237.09     3733.19    152.51 o 
   1   6   8     3449.59     3617.10    113.30 o 
   2   6   8     1965.79     1889.32    105.30 o 
   3   6   8      279.75      251.41     28.13 o 
   4   6   8      331.48      253.09     32.20 o 
   5   6   8     1463.98     1463.53    135.55 o 
   6   6   8     1386.01     1343.05    297.00 o 
   7   6   8      430.65      278.00     60.92 o 
  -2   7   8     1341.18     1227.76    169.06 o 
  -1   7   8      507.19      530.53     56.96 o 
   0   7   8      376.15      308.80     29.79 o 
   1   7   8      180.68      144.02     39.60 o 
   2   7   8     1936.21     1992.95     87.78 o 
   3   7   8     2801.77     2875.76     99.12 o 
   4   7   8     2525.19     2466.44    102.99 o 
   5   7   8     1056.38      937.65    111.19 o 
   6   7   8      171.88      159.51     41.96 o 
  -1   8   8      788.67      667.52     88.22 o 
   0   8   8     1655.62     1639.13    173.69 o 
   1   8   8     1797.31     1787.72    101.05 o 
   2   8   8     1293.76     1245.97    128.70 o 
   3   8   8      962.07      849.88     57.12 o 
   4   8   8       18.37      -56.29     98.24 o 
   5   8   8      532.89      427.06     43.53 o 
   2   9   8      245.17      182.10     61.69 o 
   3   9   8     1070.08     1090.53     99.00 o 
  -4  -6   9      432.23      440.17     74.63 o 
  -3  -6   9     1170.97     1209.33    109.66 o 
  -2  -6   9     1410.03     1306.81    118.80 o 
  -1  -6   9      703.70      639.70     82.25 o 
   0  -6   9      216.57      132.51     48.74 o 
  -5  -5   9     1118.44     1134.70    109.66 o 
  -4  -5   9     1126.73     1264.16    121.85 o 
  -3  -5   9      374.51      415.80     54.83 o 
  -2  -5   9        0.55      -30.46     39.60 o 
  -1  -5   9      515.00      360.97     54.83 o 
   0  -5   9     1117.01      877.30     82.25 o 
   1  -5   9     1036.08     1248.86     94.43 o 
   2  -5   9      683.67      722.45     52.25 o 
  -6  -4   9       61.47      129.46     47.22 o 
  -5  -4   9       49.53      -10.66     39.60 o 
  -4  -4   9      295.57      290.91     56.35 o 
  -3  -4   9     1645.01     1712.72    111.95 o 
  -2  -4   9     2020.40     1859.69    150.79 o 
  -1  -4   9     2464.44     2016.57    172.11 o 
   0  -4   9     1111.83      822.47     74.63 o 
   1  -4   9       83.57       64.73     23.04 o 
   2  -4   9       96.94      172.91     43.41 o 
   3  -4   9      317.64      348.91     66.25 o 
  -6  -3   9      483.10      590.96     68.54 o 
  -5  -3   9     2423.51     2793.35    190.39 o 
  -4  -3   9     1649.29     1934.32    117.28 o 
  -3  -3   9      237.39      190.39     41.12 o 
  -2  -3   9      670.37      517.85     51.79 o 
  -1  -3   9        6.92      155.77     54.83 o 
   0  -3   9     1223.73     1092.82     54.93 o 
   1  -3   9     2674.89     2930.92    118.97 o 
   2  -3   9     2563.42     2958.92    226.18 o 
   3  -3   9      809.68      947.37     59.23 o 
   4  -3   9      120.15      187.58     34.41 o 
  -6  -2   9      602.90      504.14     60.92 o 
  -5  -2   9      248.10      181.25     36.55 o 
  -4  -2   9      276.99      360.97     45.69 o 
  -3  -2   9     1923.21     1955.65    138.60 o 
  -2  -2   9     3189.30     2663.88    150.79 o 
  -1  -2   9     1387.91      930.61     67.02 o 
   0  -2   9     2434.25     2005.22     74.47 o 
   1  -2   9     3905.81     3809.04    305.10 o 
   2  -2   9        8.37       -6.55     21.22 o 
   3  -2   9     1128.05     1077.06    155.36 o 
   4  -2   9      789.23      708.84     61.69 o 
   5  -2   9      523.64      478.25     57.88 o 
  -6  -1   9      500.15      389.74     60.35 o 
  -5  -1   9     1331.24     1727.18    123.37 o 
  -4  -1   9     2035.82     2494.82    155.36 o 
  -3  -1   9     2257.97     2492.24    100.59 o 
  -2  -1   9      926.00      802.67     59.40 o 
  -1  -1   9        4.36       53.31     27.42 o 
   0  -1   9      362.47      349.10     80.72 o 
   1  -1   9     2957.32     2610.27    202.57 o 
   2  -1   9     3387.19     3026.38    156.88 o 
   3  -1   9     2785.47     2347.26     97.14 o 
   4  -1   9      899.47      921.47     77.68 o 
   5  -1   9       19.65       12.18     39.60 o 
  -6   0   9      631.05      526.39    121.85 o 
  -5   0   9      404.98      432.81     58.46 o 
  -4   0   9        0.78        0.95     14.93 o 
  -3   0   9      835.84      921.47     60.92 o 
  -2   0   9     2698.82     2383.10    217.80 o 
  -1   0   9     4902.93     3254.84    150.79 o 
   0   0   9     5211.03     4461.68    138.92 o 
   1   0   9     2746.81     2512.65     99.17 o 
   2   0   9      243.98      213.38     21.91 o 
   3   0   9      322.85      273.62     17.77 o 
   4   0   9     1121.68     1139.26    117.28 o 
   5   0   9      480.23      475.20     50.26 o 
   6   0   9      615.63      743.27     74.63 o 
  -6   1   9      150.90      141.53     40.36 o 
  -5   1   9      924.47      803.67    126.42 o 
  -4   1   9     3022.94     2452.57    511.66 o 
  -3   1   9     3070.83     2705.01    328.00 o 
  -2   1   9     1953.80     1488.15    125.09 o 
  -1   1   9       47.55       28.41     10.59 o 
   0   1   9      675.22      539.38     35.85 o 
   1   1   9     1375.03      986.96     46.10 o 
   2   1   9     2881.36     2345.72    116.28 o 
   3   1   9     3660.79     3581.10    108.73 o 
   4   1   9     1812.53     2146.24     68.01 o 
   5   1   9      275.67      252.83     45.69 o 
   6   1   9        0.56      -28.94     41.12 o 
  -6   2   9      431.57      453.46     95.19 o 
  -5   2   9     1189.10     1142.65    161.45 o 
  -4   2   9      114.41       70.57     17.17 o 
  -3   2   9      228.65      154.68     49.50 o 
  -2   2   9     1784.05     1192.13    288.63 o 
  -1   2   9     5735.62     3988.90    283.59 o 
   0   2   9     4687.50     3672.76    219.21 o 
   1   2   9     3067.92     2521.41    151.66 o 
   2   2   9      895.82      871.12     33.80 o 
   3   2   9      106.88      110.28     16.66 o 
   4   2   9      251.54      295.50     20.54 o 
   5   2   9     1365.04     1488.74    138.60 o 
   6   2   9     1198.60     1312.90    115.75 o 
  -5   3   9      603.05      677.30     48.57 o 
  -4   3   9     1287.89     1502.25     72.13 o 
  -3   3   9     2535.48     2810.69    121.07 o 
  -2   3   9     3872.90     3144.50    804.19 o 
  -1   3   9      645.95      541.39    139.45 o 
   0   3   9       39.48       44.41      9.94 o 
   1   3   9     1102.29     1096.58     51.22 o 
   2   3   9     4572.96     4879.17    176.79 o 
   3   3   9     3336.58     3735.41    109.74 o 
   4   3   9     2408.13     2693.99    105.13 o 
   5   3   9      827.18      840.18     52.64 o 
   6   3   9       91.85      106.49     39.60 o 
   7   3   9       33.14       63.97     50.26 o 
  -5   4   9      797.19      648.11    233.03 o 
  -4   4   9      298.33      261.76    134.03 o 
  -3   4   9       67.48       99.92     20.13 o 
  -2   4   9      902.10      784.96     94.09 o 
  -1   4   9      852.45      765.59     73.87 o 
   0   4   9     4186.15     4853.41    188.63 o 
   1   4   9     8010.83     9039.19    253.03 o 
   2   4   9     1977.26     2416.33    114.33 o 
   3   4   9      242.04      237.70     36.95 o 
   4   4   9      364.46      431.83     40.36 o 
   5   4   9     1051.40     1149.27    136.32 o 
   6   4   9      677.20      701.65     62.45 o 
   7   4   9      592.18      597.05     73.11 o 
  -4   5   9      786.89      860.03     54.00 o 
  -3   5   9     1745.36     1651.23    184.17 o 
  -2   5   9     1752.40     2077.58    243.12 o 
  -1   5   9     1250.30     1316.41    158.59 o 
   0   5   9      636.08      532.38    146.64 o 
   1   5   9        7.51       20.93     11.25 o 
   2   5   9     1435.59     1563.41     98.91 o 
   3   5   9     6242.95     7114.85    338.89 o 
   4   5   9     3336.20     3560.44    309.19 o 
   5   5   9      325.52      314.84     34.89 o 
   6   5   9      299.40      259.74     44.93 o 
  -3   6   9       53.03       68.97     25.59 o 
  -2   6   9        7.06       54.66     19.45 o 
  -1   6   9      920.11      977.76    110.38 o 
   0   6   9     2956.84     3515.70    219.80 o 
   1   6   9     4127.18     4561.34    157.53 o 
   2   6   9     2618.69     2667.56    116.25 o 
   3   6   9      495.42      445.56     36.88 o 
   4   6   9       16.73        0.61     50.26 o 
   5   6   9      245.75      242.79     41.12 o 
   6   6   9      824.39      666.13     59.12 o 
  -2   7   9     1398.44     1873.40    167.54 o 
  -1   7   9      866.61      914.53     98.21 o 
   0   7   9      609.16      579.48    101.40 o 
   1   7   9       68.92      105.85     31.23 o 
   2   7   9      628.38      574.67     48.71 o 
   3   7   9     1794.50     1772.29     85.00 o 
   4   7   9     1852.51     1839.84     94.23 o 
   5   7   9     1096.80      953.49     63.11 o 
   6   7   9      490.75      342.23     87.58 o 
   0   8   9      846.25      822.42    126.38 o 
   1   8   9     1728.38     1854.82     99.07 o 
   2   8   9     1388.66     1445.00    103.57 o 
   3   8   9     1310.79     1006.76     95.95 o 
   4   8   9      261.83      211.07    102.05 o 
   5   8   9      125.65      113.42    118.04 o 
  -4  -5  10     1086.30      918.42     99.00 o 
  -3  -5  10      737.43      583.47     54.80 o 
  -2  -5  10       96.89       50.26     42.65 o 
  -1  -5  10       58.90       28.94     30.46 o 
   0  -5  10      304.88      336.60     51.79 o 
   1  -5  10      726.30      703.67     73.11 o 
  -5  -4  10        6.87       50.26     42.65 o 
  -4  -4  10        8.81       16.75     39.60 o 
  -3  -4  10      261.55      213.23     48.74 o 
  -2  -4  10     1517.45     1081.39    102.05 o 
  -1  -4  10     2260.66     1812.48    173.63 o 
   0  -4  10     1283.49     1124.04    103.57 o 
   1  -4  10      375.38      432.12     37.95 o 
   2  -4  10        8.13       27.39     27.94 o 
  -6  -3  10      395.71      414.28     67.02 o 
  -5  -3  10     1059.01     1293.10    124.89 o 
  -4  -3  10     1383.77     1354.03     95.95 o 
  -3  -3  10      327.81      277.20     42.65 o 
  -2  -3  10     1028.78      819.42     77.68 o 
  -1  -3  10      702.30      481.30     59.40 o 
   0  -3  10      458.18      445.51     30.91 o 
   1  -3  10     1776.18     1975.67    103.57 o 
   2  -3  10     1508.10     1868.81    162.21 o 
   3  -3  10      802.80      731.98     55.39 o 
  -6  -2  10      532.60      434.08     54.83 o 
  -5  -2  10      236.72      211.71     38.08 o 
  -4  -2  10       15.26        1.52     28.94 o 
  -3  -2  10       48.11       65.49     38.08 o 
  -2  -2  10      985.24      802.67     62.45 o 
  -1  -2  10     4166.65     2977.64    245.22 o 
   0  -2  10     2415.08     2366.88    156.88 o 
   1  -2  10     1754.21     1801.81    126.42 o 
   2  -2  10      198.83      210.19     42.65 o 
   3  -2  10      150.61      155.36     42.65 o 
   4  -2  10      236.90      248.26     48.74 o 
  -6  -1  10      103.43       67.02     41.12 o 
  -5  -1  10      850.82      951.93     68.54 o 
  -4  -1  10     1580.88     2037.89    124.89 o 
  -3  -1  10     1979.22     1999.82    181.25 o 
  -2  -1  10     2365.13     1807.91    114.23 o 
  -1  -1  10      590.27      458.45     50.26 o 
   0  -1  10       99.53       69.45     26.65 o 
   1  -1  10     2670.55     2525.56    411.23 o 
   2  -1  10     2096.37     2229.80    137.08 o 
   3  -1  10      457.81      395.93     33.76 o 
   4  -1  10     1123.06     1087.49     86.82 o 
   5  -1  10      450.64      437.13     62.45 o 
  -6   0  10      738.21      551.24    185.06 o 
  -5   0  10      686.64      536.13     60.92 o 
  -4   0  10      193.45      255.95     67.02 o 
  -3   0  10      162.70      130.99     27.42 o 
  -2   0  10     1380.51     1069.21    100.52 o 
  -1   0  10     2678.61     1920.62     95.95 o 
   0   0  10     3932.97     3724.60    155.47 o 
   1   0  10     3160.17     2931.64    208.66 o 
   2   0  10      456.78      464.20     62.45 o 
   3   0  10       12.30        8.16     12.07 o 
   4   0  10      158.80      169.06     39.60 o 
   5   0  10      273.30      400.57     60.92 o 
  -6   1  10       19.75        9.80     31.22 o 
  -5   1  10      359.72      290.41     78.44 o 
  -4   1  10     1683.70     1666.89    309.95 o 
  -3   1  10     3100.62     3013.88    541.65 o 
  -2   1  10     2399.98     1672.93    169.31 o 
  -1   1  10      717.73      479.82     30.53 o 
   0   1  10       36.47       63.69     15.86 o 
   1   1  10      274.19      206.28     28.52 o 
   2   1  10     1846.69     1545.98     64.02 o 
   3   1  10     2826.88     2434.18     90.56 o 
   4   1  10     1818.49     1990.74    107.38 o 
   5   1  10      559.85      653.41     65.49 o 
   6   1  10       97.49       60.92     47.22 o 
  -5   2  10      722.26      746.51    147.74 o 
  -4   2  10      713.18      647.27     99.76 o 
  -3   2  10       14.52        1.14     15.99 o 
  -2   2  10      399.33      385.83     23.30 o 
  -1   2  10     3317.51     2296.45     84.09 o 
   0   2  10     4361.75     3658.46    236.08 o 
   1   2  10     3316.49     2526.84    207.90 o 
   2   2  10     1974.20     1910.07     95.52 o 
   3   2  10      461.63      466.87     41.83 o 
   4   2  10       54.33       70.82     31.05 o 
   5   2  10      552.28      656.02     41.96 o 
   6   2  10      660.88      670.16     74.63 o 
  -5   3  10      549.90      550.55     46.73 o 
  -4   3  10      874.98     1014.45    121.09 o 
  -3   3  10      310.95      352.70     46.11 o 
  -2   3  10     3295.55     2577.39    563.54 o 
  -1   3  10     4252.60     3298.44    368.01 o 
   0   3  10      507.02      501.60     21.45 o 
   1   3  10      154.03      146.89     18.47 o 
   2   3  10     2006.22     2131.60     78.81 o 
   3   3  10     2457.61     2670.21     86.92 o 
   4   3  10     2013.89     2254.42    218.56 o 
   5   3  10     1022.23     1298.15     70.49 o 
   6   3  10      251.84      220.85     50.26 o 
  -4   4  10      241.66      300.48     54.47 o 
  -3   4  10      196.45      182.48     28.79 o 
  -2   4  10        2.04      -16.91     16.98 o 
  -1   4  10      277.63      222.49     38.69 o 
   0   4  10     2577.07     2972.40    134.11 o 
   1   4  10     9936.89    10944.68    497.72 o 
   2   4  10     2929.86     3228.07    157.75 o 
   3   4  10      139.05      155.29     19.77 o 
   4   4  10       12.98       21.32     35.03 o 
   5   4  10      167.49      212.85     32.83 o 
   6   4  10      428.55      402.05    142.41 o 
  -4   5  10      224.32      235.03     28.75 o 
  -3   5  10      886.16      854.33    102.66 o 
  -2   5  10     1988.90     2274.00    267.10 o 
  -1   5  10     2778.27     3011.69    379.29 o 
   0   5  10     1552.72     1258.67    259.77 o 
   1   5  10      127.02      125.85     17.90 o 
   2   5  10      661.77      726.03     33.36 o 
   3   5  10      954.50     1006.88     57.88 o 
   4   5  10     2444.33     2745.23    177.44 o 
   5   5  10      955.16      999.72    119.56 o 
   6   5  10      560.58      479.92     45.01 o 
  -3   6  10      206.76      224.81     57.94 o 
  -2   6  10       38.58       67.53     27.41 o 
  -1   6  10      179.94      252.89     53.42 o 
   0   6  10     1711.50     1901.59    119.73 o 
   1   6  10     3142.93     3550.58    235.67 o 
   2   6  10     2083.07     2212.74    114.23 o 
   3   6  10      809.80      719.67     45.69 o 
   4   6  10      145.95      131.61     32.52 o 
   5   6  10      105.98      125.87     87.58 o 
   6   6  10      238.70      245.73     44.17 o 
  -2   7  10     1105.54     1114.01    177.55 o 
  -1   7  10     1175.88     1126.94    151.89 o 
   0   7  10      847.68      765.34    131.57 o 
   1   7  10      439.35      394.59     38.22 o 
   2   7  10       22.52       52.30     47.98 o 
   3   7  10      841.64      827.71     65.54 o 
   4   7  10     1290.65     1371.95     75.30 o 
   5   7  10     1122.03      960.34     61.77 o 
   0   8  10      413.27      391.66     35.13 o 
   1   8  10     1102.82     1184.22     75.02 o 
   2   8  10     1542.49     1467.05    170.59 o 
   3   8  10     1349.43     1245.89    102.05 o 
   4   8  10      571.84      449.77     54.07 o 
  -3  -5  11      778.00      596.48    133.27 o 
  -2  -5  11      360.47      360.97     60.92 o 
  -1  -5  11       12.77       38.08     47.22 o 
   0  -5  11       57.20       57.88     48.74 o 
  -5  -4  11       71.37       71.59     48.74 o 
  -4  -4  11       31.67       54.83     44.17 o 
  -3  -4  11       17.44      169.06     48.74 o 
  -2  -4  11      519.44      423.42     60.92 o 
  -1  -4  11     1430.08     1363.17    111.19 o 
   0  -4  11     1369.30     1532.23    126.42 o 
   1  -4  11      600.19      724.99     86.82 o 
   2  -4  11       59.44       44.17     48.74 o 
  -5  -3  11      121.51      130.99     44.17 o 
  -4  -3  11     1283.67     1329.66    129.46 o 
  -3  -3  11     1772.25     1559.64    149.26 o 
  -2  -3  11      639.27      488.91     60.92 o 
  -1  -3  11      323.03      234.56     42.65 o 
   0  -3  11        1.25       80.72     38.08 o 
   1  -3  11      438.15      528.51     54.83 o 
   2  -3  11      950.51     1076.90     73.11 o 
   3  -3  11      693.01      836.18     86.82 o 
  -5  -2  11      632.72      712.81     67.02 o 
  -4  -2  11      410.58      426.47     44.17 o 
  -3  -2  11        7.23       -3.05     31.98 o 
  -2  -2  11      774.64      572.68     53.31 o 
  -1  -2  11     3120.62     3005.06    201.05 o 
   0  -2  11     1332.21     1611.43    138.60 o 
   1  -2  11      609.91      657.97     62.45 o 
   2  -2  11      811.82      922.99     89.86 o 
   3  -2  11       96.53       89.86     44.17 o 
   4  -2  11       75.01       39.60     47.22 o 
  -6  -1  11        3.96      -33.51     50.26 o 
  -5  -1  11      201.90      220.85     44.17 o 
  -4  -1  11      974.62     1146.89     89.86 o 
  -3  -1  11     1871.01     1809.43    134.03 o 
  -2  -1  11     2915.19     2031.80    100.52 o 
  -1  -1  11      638.69      424.94     45.69 o 
   0  -1  11       16.40       31.98     27.42 o 
   1  -1  11      134.88      156.88     33.51 o 
   2  -1  11      861.29      971.73     83.77 o 
   3  -1  11      725.62      848.36     76.15 o 
   4  -1  11      922.76      843.79    102.05 o 
  -5   0  11      790.27      775.25     73.11 o 
  -4   0  11      382.72      379.61    115.75 o 
  -3   0  11       67.84      103.79     19.33 o 
  -2   0  11      148.89      123.37     28.94 o 
  -1   0  11     1688.49     1273.30     89.86 o 
   0   0  11     2828.04     2843.67    240.65 o 
   1   0  11     2984.50     2985.26    158.68 o 
   2   0  11     1019.56     1130.85    143.93 o 
   3   0  11      302.70      283.10     20.23 o 
   4   0  11        0.85      -44.17     38.08 o 
   5   0  11      328.17      132.51     51.79 o 
  -5   1  11       68.74       45.69     40.36 o 
  -4   1  11      879.54      880.35     63.97 o 
  -3   1  11     2095.40     2185.73    260.45 o 
  -2   1  11     2206.57     1979.71    338.13 o 
  -1   1  11     1469.89     1160.98    120.00 o 
   0   1  11      663.07      645.49     74.74 o 
   1   1  11        1.37       -9.07     15.49 o 
   2   1  11      861.79      795.52    169.82 o 
   3   1  11     1494.82     1319.99     49.85 o 
   4   1  11     1589.23     1640.34     81.50 o 
   5   1  11      593.39      463.02     65.49 o 
  -5   2  11      223.04      234.70     68.54 o 
  -4   2  11     1088.16      939.94    274.16 o 
  -3   2  11      574.63      516.33     48.74 o 
  -2   2  11        8.37        3.03     13.29 o 
  -1   2  11      893.91      636.89     28.62 o 
   0   2  11     2418.72     2170.78    164.49 o 
   1   2  11     3393.08     2965.39    162.97 o 
   2   2  11     2433.20     2169.84    117.16 o 
   3   2  11      926.35      876.86     40.39 o 
   4   2  11       30.57       16.75     30.46 o 
   5   2  11      135.58      161.69     28.16 o 
   6   2  11      294.99      228.46     54.83 o 
  -5   3  11        8.57       49.76     31.79 o 
  -4   3  11      350.97      331.45     88.34 o 
  -3   3  11      630.80      625.99     51.79 o 
  -2   3  11     2097.53     1631.24    239.13 o 
  -1   3  11     4474.94     3541.13    552.12 o 
   0   3  11     1340.51     1022.73    132.51 o 
   1   3  11       19.46       29.18     20.88 o 
   2   3  11      481.35      543.39     29.26 o 
   3   3  11     1298.68     1320.50    100.87 o 
   4   3  11     1402.43     1553.42     54.23 o 
   5   3  11      983.67     1141.36     95.19 o 
   6   3  11      479.46      533.08     68.54 o 
  -4   4  11      670.37      753.05     53.05 o 
  -3   4  11     1095.53      988.72    189.62 o 
  -2   4  11       73.96       77.82     40.36 o 
  -1   4  11     1481.29     1402.76     80.72 o 
   0   4  11      824.57      804.14     54.94 o 
   1   4  11     1709.47     1619.91    209.09 o 
   2   4  11     3345.37     3694.75    177.64 o 
   3   4  11     1322.09     1505.71     78.47 o 
   4   4  11      312.37      299.39     33.33 o 
   5   4  11        5.79       58.57     29.60 o 
   6   4  11      229.48      192.69     35.10 o 
  -3   5  11      460.24      434.92     47.90 o 
  -2   5  11     2184.85     2198.50    251.94 o 
  -1   5  11     2043.47     2118.78    250.35 o 
   0   5  11     1110.77     1297.35    173.63 o 
   1   5  11       92.81       97.48     18.67 o 
   2   5  11       17.03       42.70     17.27 o 
   3   5  11       28.90       26.28     20.20 o 
   4   5  11     1536.60     1877.66     83.67 o 
   5   5  11     2246.81     2327.97    264.26 o 
   6   5  11      519.73      419.07     66.25 o 
  -2   6  11      276.35      287.67     40.89 o 
  -1   6  11        1.42       16.08     22.62 o 
   0   6  11      782.78      858.37     42.20 o 
   1   6  11     2040.88     2340.01    105.40 o 
   2   6  11     1426.71     1721.25    168.30 o 
   3   6  11     1591.78     1849.61     90.02 o 
   4   6  11      611.04      555.23     41.69 o 
   5   6  11       43.62       46.52     31.65 o 
  -1   7  11     1131.02     1123.56    191.46 o 
   0   7  11     1322.35     1291.49    234.45 o 
   1   7  11      702.90      679.22     48.92 o 
   2   7  11       43.04       47.55     47.22 o 
   3   7  11      184.50      161.18     32.10 o 
   4   7  11      719.13      603.85     49.50 o 
   5   7  11      761.80      733.40     53.31 o 
   1   8  11      593.43      553.72     77.68 o 
   2   8  11     1344.92     1439.84     85.57 o 
   3   8  11     1376.37     1262.64    117.28 o 
   4   8  11      678.43      619.90     83.77 o 
  -4  -4  12       94.82       80.72     51.79 o 
  -3  -4  12        0.28      -18.28     48.74 o 
  -2  -4  12      146.45        9.14     44.17 o 
  -1  -4  12      715.50      584.87     70.06 o 
   0  -4  12      863.92     1095.10     95.95 o 
  -4  -3  12      627.02      440.17     67.02 o 
  -3  -3  12     1318.15     1031.13    103.57 o 
  -2  -3  12      855.25      609.24     77.68 o 
  -1  -3  12      376.27      283.29     50.26 o 
   0  -3  12       53.39       70.06     42.65 o 
   1  -3  12       32.71       -3.05     42.65 o 
   2  -3  12      298.37      249.79     53.31 o 
  -5  -2  12      590.96      565.07     71.59 o 
  -4  -2  12      662.09      581.82     62.45 o 
  -3  -2  12       19.23      111.19     42.65 o 
  -1  -2  12      798.43      866.64     74.63 o 
   0  -2  12     1466.50     1884.06    109.66 o 
   1  -2  12      945.96     1270.26     91.39 o 
   2  -2  12      599.79      834.65     71.59 o 
   3  -2  12      202.10      190.39     48.74 o 
  -5  -1  12        4.51      -38.43     27.94 o 
  -4  -1  12      423.25      452.36     54.83 o 
  -3  -1  12     1162.79     1120.99    100.52 o 
  -2  -1  12     1977.71     1539.84     91.39 o 
  -1  -1  12     1730.07     1512.43    124.89 o 
   0  -1  12      197.67      353.36     36.55 o 
   1  -1  12        4.49       76.15     35.03 o 
   2  -1  12      420.53      595.53     71.59 o 
   3  -1  12      557.07      830.08     85.29 o 
   4  -1  12      446.70      569.64     65.49 o 
  -5   0  12      746.88      820.95     91.39 o 
  -4   0  12      561.63      537.32     43.61 o 
  -3   0  12      230.85      156.71     66.25 o 
  -2   0  12       28.25       16.98     40.36 o 
  -1   0  12      507.48      510.23     45.69 o 
   0   0  12     1362.04     1621.91     82.59 o 
   1   0  12     2267.14     2749.44    148.52 o 
   2   0  12     1580.98     1940.60    210.19 o 
   3   0  12      314.08      248.44     37.32 o 
   4   0  12       50.51       88.34     44.17 o 
  -5   1  12        6.12       21.43     30.34 o 
  -4   1  12      183.40      210.19     44.17 o 
  -3   1  12      979.99     1175.66    134.03 o 
  -2   1  12     1967.61     2359.27    117.28 o 
  -1   1  12     1655.48     1810.53    261.97 o 
   0   1  12     1078.51     1081.19     62.45 o 
   1   1  12      387.81      429.14     34.46 o 
   2   1  12      151.59      193.62     25.13 o 
   3   1  12      704.72      664.99     76.33 o 
   4   1  12     1062.66      991.82     59.40 o 
   5   1  12      621.24      498.05     76.15 o 
  -5   2  12      390.00      297.23     38.42 o 
  -4   2  12      723.07      581.82     62.45 o 
  -3   2  12      911.08      884.91     74.63 o 
  -2   2  12      227.25      187.74     67.02 o 
  -1   2  12      204.85      144.95     16.45 o 
   0   2  12     1402.14     1320.24    152.31 o 
   1   2  12     2155.88     2015.64     83.67 o 
   2   2  12     1673.23     1466.58    145.36 o 
   3   2  12     1227.64     1168.19     48.41 o 
   4   2  12      367.92      345.68     35.79 o 
   5   2  12       16.80       24.37     44.17 o 
  -4   3  12      154.39      171.14     60.92 o 
  -3   3  12     1054.36      922.99     74.63 o 
  -2   3  12      790.74      886.44     74.63 o 
  -1   3  12     1678.56     1280.84    115.94 o 
   0   3  12     1949.06     1841.07    104.33 o 
   1   3  12      616.91      603.56     57.18 o 
   2   3  12        2.31      -12.98     18.84 o 
   3   3  12      394.31      422.18     38.84 o 
   4   3  12      864.11      860.16     79.20 o 
   5   3  12      734.79      930.48     71.59 o 
  -4   4  12      898.50      948.13     73.21 o 
  -3   4  12      545.57      612.15     47.89 o 
  -2   4  12      361.47      309.65     26.48 o 
  -1   4  12       72.56       80.31     18.96 o 
   0   4  12      345.22      394.13     41.56 o 
   1   4  12      608.28      549.25     63.40 o 
   2   4  12     2523.61     2495.92    188.37 o 
   3   4  12     2151.52     2390.73     92.44 o 
   4   4  12      571.33      571.43     41.96 o 
   5   4  12       13.95       41.73     29.60 o 
  -3   5  12      133.11      117.03     25.81 o 
  -2   5  12     1378.20     1301.77    164.00 o 
  -1   5  12     1810.74     1622.91    277.31 o 
   0   5  12     1150.44     1421.14    167.54 o 
   1   5  12      979.36      950.51    148.96 o 
   2   5  12        9.20        4.71     18.45 o 
   3   5  12       35.32       30.87     20.12 o 
   4   5  12      297.22      296.78     37.32 o 
   5   5  12     1087.98     1104.06     69.98 o 
  -2   6  12      592.50      690.17     83.04 o 
  -1   6  12       49.47       64.28     22.20 o 
   0   6  12      113.69      129.45     38.42 o 
   1   6  12     1113.14     1344.83    188.10 o 
   2   6  12     1168.36     1162.30     94.73 o 
   3   6  12     1058.75     1120.22    170.59 o 
   4   6  12      987.15     1097.74     65.70 o 
   5   6  12      116.31      134.90     34.40 o 
  -1   7  12      749.50      758.41     88.40 o 
   0   7  12     1292.40     1209.91    285.62 o 
   1   7  12     1134.44     1099.51     67.15 o 
   2   7  12      281.40      247.51     35.97 o 
   3   7  12        0.56       10.66     48.74 o 
   4   7  12      384.12      309.47     39.52 o 
   2   8  12      671.82      690.87     59.59 o 
  -3  -3  13      798.78      595.53     77.68 o 
  -2  -3  13      838.14      799.62     79.20 o 
  -1  -3  13      542.20      508.71     70.06 o 
   0  -3  13      185.21      242.17     53.31 o 
   1  -3  13        8.05       47.22     48.74 o 
  -4  -2  13      739.56      702.14     65.49 o 
  -3  -2  13      349.17      150.79     47.22 o 
  -2  -2  13        0.74       36.55     38.08 o 
  -1  -2  13      388.74      475.20     60.92 o 
   0  -2  13      681.29      857.50     82.25 o 
   1  -2  13      591.31     1018.95     86.82 o 
   2  -2  13      643.85      798.10     82.25 o 
  -4  -1  13       79.41      100.52     33.51 o 
  -3  -1  13      649.67      510.23     54.83 o 
  -2  -1  13     1113.76      913.85     80.72 o 
  -1  -1  13     1424.67     1600.77    108.14 o 
   0  -1  13      520.27      657.97     51.79 o 
   1  -1  13       71.70       91.39     39.60 o 
   2  -1  13       23.42       10.66     23.95 o 
   3  -1  13      195.71      193.43     51.79 o 
  -4   0  13      816.61      980.87     94.43 o 
  -3   0  13      227.66      209.19     43.41 o 
  -2   0  13      187.46      184.32     28.16 o 
  -1   0  13        2.27        6.96     25.59 o 
   0   0  13      535.27      615.02     41.20 o 
   1   0  13     1147.81     1591.75     78.62 o 
   2   0  13     1437.97     2049.39    106.62 o 
   3   0  13      663.90      735.61     63.21 o 
   4   0  13      162.46      105.09     50.26 o 
  -4   1  13       30.94       -6.09     39.60 o 
  -3   1  13      494.13      555.93     62.45 o 
  -2   1  13     1245.27     1520.04    105.09 o 
  -1   1  13     1314.90     1611.00    161.45 o 
   0   1  13      849.70     1241.26    111.95 o 
   1   1  13      887.03     1111.78     55.88 o 
   2   1  13       19.51        1.52     28.94 o 
   3   1  13      281.47      290.94     24.17 o 
   4   1  13      490.60      441.70     57.88 o 
  -4   2  13      598.61      510.23     63.97 o 
  -3   2  13      613.06      612.28     62.45 o 
  -2   2  13      325.13      288.71     25.60 o 
  -1   2  13       15.76       15.59     23.61 o 
   0   2  13      152.50      144.31     23.40 o 
   1   2  13     1159.75     1282.05     58.16 o 
   2   2  13     1527.69     1407.68     83.92 o 
   3   2  13      890.65      720.67     81.91 o 
   4   2  13      545.35      481.08     40.98 o 
   5   2  13       27.06       86.82     48.74 o 
  -4   3  13       15.20       54.50     34.01 o 
  -3   3  13      262.52      266.54     45.69 o 
  -2   3  13      701.38      533.08     56.35 o 
  -1   3  13     1183.73     1018.70     51.08 o 
   0   3  13     1620.48     1541.58     75.40 o 
   1   3  13     1257.56     1192.06     80.29 o 
   2   3  13      155.35      141.79     20.57 o 
   3   3  13      113.00      136.93     23.19 o 
   4   3  13      492.78      487.17     47.98 o 
   5   3  13      323.93      350.90     48.74 o 
  -3   4  13      823.94      945.46     66.12 o 
  -2   4  13      586.67      656.45     60.92 o 
  -1   4  13       42.86       99.00     36.55 o 
   0   4  13      206.39      204.41     19.46 o 
   1   4  13      390.03      336.41     30.56 o 
   2   4  13     1002.97      829.10    118.60 o 
   3   4  13     1325.36     1339.50    158.12 o 
   4   4  13      744.48      932.00     67.16 o 
   5   4  13      151.82      121.66     34.99 o 
  -2   5  13      469.97      441.66     62.47 o 
  -1   5  13     1539.16     1329.66    140.73 o 
   0   5  13      895.82      955.17    225.42 o 
   1   5  13      775.54      921.43    258.16 o 
   2   5  13      394.06      363.06     26.09 o 
   3   5  13       32.00       14.47     19.59 o 
   4   5  13       65.89       59.89     38.84 o 
   5   5  13      498.97      559.07     70.82 o 
  -1   6  13      299.62      291.01     46.61 o 
   0   6  13       20.17        8.26     28.84 o 
   1   6  13      231.94      253.52     35.49 o 
   2   6  13     1055.91     1116.24     65.67 o 
   3   6  13      853.94      863.49    108.90 o 
   4   6  13      944.96     1002.51     66.36 o 
   0   7  13      680.50      692.76    110.14 o 
   1   7  13     1393.81     1451.58    106.62 o 
   2   7  13      589.12      498.05     63.97 o 
   3   7  13      101.92       18.28     53.31 o 
  -2  -3  14      497.35      423.42     68.54 o 
  -1  -3  14      520.11      525.47     73.11 o 
  -2  -2  14      103.08      115.75     45.69 o 
  -1  -2  14        5.32       92.91     44.17 o 
   0  -2  14      269.38      339.65     62.45 o 
   1  -2  14      369.34      411.23     65.49 o 
  -4  -1  14        0.88       -6.65     28.90 o 
  -3  -1  14      156.56      112.71     42.65 o 
  -2  -1  14      560.10      542.22     71.59 o 
  -1  -1  14      917.57     1035.70     85.29 o 
   0  -1  14      715.09      769.16     74.63 o 
   1  -1  14      404.53      608.89     48.32 o 
   2  -1  14       11.88       83.77     48.74 o 
  -4   0  14      637.70      615.33     79.20 o 
  -3   0  14      394.25      378.47     99.00 o 
  -2   0  14      213.41      274.95     32.83 o 
  -1   0  14       93.73      147.84     40.36 o 
   0   0  14       88.69      159.22     29.02 o 
   1   0  14      536.28      725.92     64.73 o 
   2   0  14      840.01     1242.94     67.78 o 
   3   0  14      601.60      763.07     89.86 o 
  -4   1  14        1.01      -15.23     44.17 o 
  -3   1  14       40.13       54.83     41.12 o 
  -2   1  14      349.93      337.01     85.29 o 
  -1   1  14     1427.34     2138.49    308.43 o 
   0   1  14      925.81     1366.72    186.58 o 
   1   1  14      553.04      799.58     48.99 o 
   2   1  14      213.12      284.56     33.51 o 
   3   1  14       12.55       32.97     30.68 o 
   4   1  14      168.41      152.31     51.79 o 
  -3   2  14      636.77      855.98     82.25 o 
  -2   2  14      770.96      814.85     77.68 o 
  -1   2  14      224.47      270.77     29.60 o 
   0   2  14       33.61       66.98     22.99 o 
   1   2  14      619.53      778.53     49.23 o 
   2   2  14      982.10     1092.39    102.03 o 
   3   2  14      391.80      448.99     30.59 o 
   4   2  14      435.80      379.97     41.45 o 
  -3   3  14       45.48       54.83     41.12 o 
  -2   3  14      256.86      205.62     50.26 o 
  -1   3  14      859.26      877.30     73.11 o 
   0   3  14     1369.57     1488.13     97.48 o 
   1   3  14      896.19      838.44     41.73 o 
   2   3  14      182.16      227.07     50.29 o 
   3   3  14       18.13       11.75     20.77 o 
   4   3  14       42.69       51.46     35.03 o 
  -2   4  14      500.12      485.87     54.83 o 
  -1   4  14      240.58      312.23     48.74 o 
   0   4  14       26.73       39.78     27.32 o 
   1   4  14       44.19       73.81     62.99 o 
   2   4  14      632.90      595.84     88.74 o 
   3   4  14      917.43      886.09     65.26 o 
   4   4  14      636.92      665.23     50.26 o 
  -2   5  14       42.19       33.70     27.84 o 
  -1   5  14      559.93      514.47     41.96 o 
   0   5  14     1040.81     1040.41    129.46 o 
   1   5  14     1110.57     1103.32    191.91 o 
   2   5  14      589.33      509.70    163.73 o 
   3   5  14      112.64      132.65     23.19 o 
   4   5  14        3.12      -27.00     32.75 o 
   0   6  14      145.40      193.29     36.55 o 
   1   6  14        0.74       28.78     29.93 o 
   2   6  14      427.58      397.95     55.59 o 
   3   6  14      762.68      694.80    123.37 o 
  -2  -1  15      204.60      240.65     48.74 o 
  -1  -1  15      518.39      577.25     76.15 o 
   0  -1  15      463.29      778.23     52.25 o 
   1  -1  15      419.63      760.54     60.28 o 
  -3   0  15      586.50      506.35    108.14 o 
  -2   0  15      267.89      345.00     89.86 o 
  -1   0  15      113.52      192.22     33.61 o 
   0   0  15        6.65       29.15     33.51 o 
   1   0  15      111.99      224.26     51.79 o 
   2   0  15      517.48      718.90     77.68 o 
  -3   1  15        6.99       10.66     56.35 o 
  -2   1  15      187.25      227.44     39.60 o 
  -1   1  15      745.78      996.02    172.87 o 
   0   1  15      759.33     1142.21    167.54 o 
   1   1  15      418.17      652.87     60.16 o 
   2   1  15      280.68      366.70     35.22 o 
   3   1  15       31.75       66.76     31.43 o 
  -3   2  15      553.59      622.94     68.54 o 
  -2   2  15      744.12      782.87     91.39 o 
  -1   2  15      234.34      333.77     38.59 o 
   0   2  15        1.88      -24.33     23.62 o 
   1   2  15       29.05       77.68     35.03 o 
   2   2  15      328.04      414.62     56.08 o 
   3   2  15      421.57      525.40     43.08 o 
  -2   3  15       31.00       16.75     41.12 o 
  -1   3  15      272.86      374.68     51.79 o 
   0   3  15      814.08     1142.80     66.18 o 
   1   3  15      993.97     1017.69     52.68 o 
   2   3  15      435.70      407.15     29.57 o 
   3   3  15       99.29      103.99     25.47 o 
  -2   4  15      616.92      685.39     68.54 o 
  -1   4  15      549.96      557.45     67.02 o 
   0   4  15       83.23      139.65     38.84 o 
   1   4  15        2.60        3.89     19.61 o 
   2   4  15      161.84      156.01     27.49 o 
   3   4  15      605.06      556.82     92.11 o 
  -1   5  15      145.00      177.62     35.54 o 
   0   5  15      402.40      306.67     55.59 o 
   1   5  15      910.09      734.32     55.27 o 
   2   5  15      747.26      832.55    125.65 o 
   3   5  15      175.58      154.94     30.06 o 
   1   6  15       83.95       68.75     34.01 o 
   2   6  15       61.95       59.42     34.40 o 
  -1   0  16      261.52      322.80     55.59 o 
   0   0  16       25.07       -5.25     31.18 o 
  -2   1  16       21.45       48.74     48.74 o 
  -1   1  16      231.79      355.72     39.80 o 
   0   1  16      484.99      910.18    126.42 o 
   1   1  16      445.22      779.62     52.25 o 
  -1   2  16      607.25      743.27     67.02 o 
   0   2  16       93.37      125.23     29.49 o 
   1   2  16        2.19       42.06     27.75 o 
   2   2  16      103.66      140.92     26.73 o 
  -1   3  16       76.03      126.42     45.69 o 
   0   3  16      393.30      528.51     57.88 o 
   1   3  16      700.75      827.38     46.21 o 
   2   3  16      486.00      565.77     38.17 o 
   0   4  16      336.94      405.87     40.88 o 
   1   4  16       37.78       39.76     30.01 o 
   2   4  16       17.18       19.39     28.46 o 
                                                 
